# Supplementary material for: Salinity induces discontinuous protoxylem via a DELLA‐dependent mechanism promoting salt tolerance in Arabidopsis seedlings
Source: New Phytol. 2022 Jul 12;236(1):195–209. doi: 10.1111/nph.18339 (PMC9545557; doi:10.1111/nph.18339)
Supplement: Supplementary file 2 — Table S1 Summary of statistical analyses. [file NPH-236-195-s001.xlsx]

## Sheet: Supporting information
New Phytologist Supporting Information
Article title:	Salinity induces discontinuous protoxylem via a DELLA-dependent mechanism promoting salt tolerance in Arabidopsis seedlings
Authors:	Frauke Augstein and Annelie Carlsbecker
Article acceptance date:	11 June 2022
Table S1 Summary of statistical analyses

## Sheet: Repetition of experiments
Information on number of times experiments have been repeated with similar results
Fig.	Panel	Experiment description	Experiment repeated with similar results
1	c	Roots with protoxylem gaps and protoxylem gaps per root upon treatment with mock and 140mM NaCl	2 + as control for other experiments
1	d	Roots with protoxylem gaps of soil grown plants watered with 200mM NaCl	2
1	e	Protoxylem gaps stained with basic fuchsin and calcoflour white	3
1	f	Protoxylem gaps stained with basic fuchsin and DAPI	3
1	g	Protoxylem gaps stained with basic fuchsin and pANT:histone-YFP	2
1	h	Protoxylem gaps stained with basic fuchsin and pVND7:YFP-NLS	2
S1	b	Root growth upon treatment with mock and 140mM NaCl	1 + as control for other experiments
S1	c	Roots with protoxylem gaps of 14 day old plants upon treatment with mock and 140mM NaCl	1
S1	d	Roots with protoxylem gaps upon treatment with mock and different NaCl concentrations	1
S1	d	Roots with protoxylem gaps upon treatment backtransfer to mock and NaCl	3
S2	a	Roots with protoxylem gaps upon treatment with mock and 140mM NaCl for 3, 5, 7 days	2
S2	b	Roots with additional protoxylem upon treatment with mock and 140mM NaCl for 3, 5, 7 days	2
S2	c	Roots with additional protoxylem upon treatment with mock and 140mM NaCl/ 280mM mannitol in abi1-1C	5
S2	e	Roots with early imx differentiation upon treatment with mock and 140mM NaCl/ 280mM mannitol in abi1-1C	5
S2	f	Root growth upon treatment with mock and 140mM NaCl/ 280mM mannitol in abi1-1C	5
S2	g	Roots with protoxylem gaps upon treatment with mock and 140mM NaCl in abi1-1C	5
S2	h	Roots with protoxylem gaps upon treatment with mock and 1µM ABA	3
S2	i	Roots with protoxylem gaps upon treatment with mock and 140mM NaCl in snrk2.2 snrk2.3	1
S2	j	Root growth upon treatment with mock and 140mM NaCl in snrk2.2 snrk2.3	1
2	d	Tomato roots with xylem gaps upon treatment with mock and 140mM NaCl	5
2	e	Sugar beet roots with xylem gaps upon treatment with mock and 200mM NaCl	1
2	f	Eutrema roots with xylem gaps upon treatment with mock and 200mM NaCl	1
S3	a	Sugar beet roots with xylem gaps upon treatment with mock and 140mM NaCl	2
S3	b	Eutrema roots with xylem gaps upon treatment with mock and 140mM NaCl	1
S3	c	Eutrema roots with additional px upon treatment with mock and 200mM NaCl	1
3	a	Roots with protoxylem gaps upon treatment with mock and 140mM NaCl + GA3	5
3	b	Roots with protoxylem gaps upon treatment with mock and 140mM NaCl + PAC	5
3	c	Roots with protoxylem gaps upon treatment with mock and 140mM NaCl in ga4	3
3	d	Roots with protoxylem gaps upon treatment with mock and 140mM NaCl + PAC in Tomato	1
3	e	Roots with protoxylem gaps upon treatment with mock and 140mM NaCl + GA3 in Tomato	1
3	f	Roots with protoxylem gaps upon treatment with mock and 140mM NaCl in gid3x	1
3	g	Roots with protoxylem gaps upon treatment with mock and 140mM NaCl in gai	1
3	h	Roots with protoxylem gaps upon treatment with mock and 140mM NaCl in della5x	4
3	j	RGA:GFP-RGA accumulation upon 140mM NaCl, 280mM mannitol and mock (quantification)	1
S4	b	Protoxylem gaps per root upon treatment with mock and 140mM NaCl + GA3	1
S4	c	Roots with protoxylem gaps upon treatment with mock and 140mM NaCl + GA4+7	1
S4	d	Protoxylem gaps per root upon treatment with mock and 140mM NaCl + PAC	1
S4	e	Protoxylem gaps per root upon treatment with mock and 140mM NaCl in ga4	1
S4	f	Roots with protoxylem gaps upon treatment with mock and 140mM NaCl in ga1-3	2
S4	g	Roots with protoxylem gaps upon treatment with mock and 140mM NaCl in ga1-5	2
S5	a	Protoylem gaps per root upon treatment with mock and 140mM NaCl in gid3x	1
S5	b	Roots with protoxylem gaps upon treatment with mock and 140mM NaCl in gai-td1	1
S5	c	Roots with protoxylem gaps upon treatment with mock and 140mM NaCl in rga-28, rgl3-5	3
S5	d	Roots with protoxylem gaps upon treatment with mock and 140mM NaCl in rga-28 rgl3-5	3
S5	e	Roots with protoxylem gaps upon treatment with mock and 140mM NaCl in della4x	2
S5	g	RGA:GFP-RGA accumulation upon 140mM NaCl, 280mM mannitol and mock (quantification)	2
4	e	Roots with protoxylem gaps upon treatment with mock and 140mM NaCl in vnd6	3
S6	i	Roots with protoxylem gaps upon treatment with mock and 140mM NaCl in vnd7	3
5	c	Roots with protoxylem gaps upon treatment with mock and 140mM NaCl in expa1-1	3
S7	c	Roots with protoxylem gaps upon treatment with mock and PAC in vnd6 and expa1-1	3
6	a	Survival score of della5x upon exposure to 200mM NaCl	3
6	b	Survival score of gid3x upon exposure to 200mM NaCl	1
6	c	Survival score of vnd1237 upon exposure to 200mM NaCl	3
6	b	Survival score of ahp6 upon exposure to 200mM NaCl	2
S8	d	Roots with protoxylem gaps upon treatment with mock and 140mM NaCl in vnd1237	2
S8	e	Roots with outer metaxylem gaps upon treatment with mock and 140mM NaCl in vnd1237	2
S8	g	Roots with protoxylem gaps upon treatment with mock and 140mM NaCl in ahp6	2
S8	h	Survival score of expa1-1 upon exposure to 200mM NaCl	3
S8	j	Survival score of vnd6 and vnd7 upon exposure to 200mM NaCl	3
S8	k	Roots with protoxylem gaps upon treatment with mock and 140mM NaCl in green and white wild type plants	1
S8	l	Survival score of 7 day old ahp6 upon exposure to 200mM NaCl	2

## Sheet: Stat. Fig. 1
Statistical test information relating to Fig. 1
Fig. 1c
px.break no.px.break
mock 1 25
140mM NaCl 19 6
Pairwise comparisons using Fisher's exact test for count data
p-value 6.304e-08
P value adjustment method: BH
Fig. 1d
px.break no.px.break
mock 2 45
200mM NaCl 23 23
Pairwise comparisons using Fisher's exact test for count data
data: data_07257
[1] 3.337e-07
P value adjustment method: BH

## Sheet: Stat. Fig. S1
Statistical test information relating to Fig. S1
Fig. S1b
Welch Two Sample t-test
t = 12.133, df = 38.804, p-value = 8.844e-15
alternative hypothesis: true difference in means is not equal to 0
95 percent confidence interval:
0.715835 1.002319
sample estimates:
mean of x mean of y
1.3655000 0.5064231
Fig. S1c
px.break no.px.break
mock 1 24
140mM NaCl 18 5
Pairwise comparisons using Fisher's exact test for count data
data: data_07249
[1] 8.9e-08
P value adjustment method: BH
Fig. S1d
px.break non.px.break
mock 0 41
80mM NaCl 6 41
100mM NaCl 7 31
120mM NaCl 6 26
140mM NaCl 15 27
80mM NaCl+120mM mannitol 16 26
120mM mannitol 0 35
280mM mannitol 0 42
Pairwise comparisons using Fisher's exact test for count data
mock 80mM NaCl 100mM NaCl 120mM NaCl 140mM NaCl 80mM NaCl+120mM mannitol 120mM mannitol
80mM NaCl 4.919e-02 - - - - - -
100mM NaCl 1.491e-02 0.67121 - - - - -
120mM NaCl 1.491e-02 0.67121 1.00000 - - - -
140mM NaCl 9.327e-05 0.02659 0.17557 0.17557 - - -
80mM NaCl+120mM mannitol 7.299e-05 0.01801 0.12145 0.12145 1.000e+00 - -
120mM mannitol 1.000e+00 0.05814 0.02557 0.02119 2.637e-04 1.258e-04 -
280mM mannitol 1.000e+00 0.04919 0.01491 0.01491 9.327e-05 7.299e-05 1
P value adjustment method: BH
Fig. S1e
px.break no.px.break
mock to mock before transfer 1 33
mock to mock after transfer 1 37
140mM NaCl to 140mM NaCl before transfer 13 19
140mM NaCl to 140mM NaCl after transfer 8 16
140mM NaCl to mock before transfer 12 12
140mM NaCl to mock after transfer 1 22
Pairwise comparisons using Fisher's exact test for count data
mock to mock before transfer mock to mock after transfer 140mM NaCl to 140mM NaCl before transfer 140mM NaCl to 140mM NaCl after transfer 140mM NaCl to mock before transfer
mock to mock after transfer 1.0000000 - - - -
140mM NaCl to 140mM NaCl before transfer 0.0006624 0.0006039 - - -
140mM NaCl to 140mM NaCl after transfer 0.0052950 0.0036053 0.975987 - -
140mM NaCl to mock before transfer 0.0002245 0.0001900 0.804355 0.57019 -
140mM NaCl to mock after transfer 1.0000000 1.0000000 0.006837 0.03768 0.002096
P value adjustment method: BH

## Sheet: Stat. Fig. S2
Statistical test information relating to Fig. S2
Fig. S2a
px.break no.px.break
Col-0 mock 3 days 0 19
Col-0 mock 5 days 0 24
Col-0 mock 7 days 1 20
Col-0 140mM NaCl 3 days 8 19
Col-0 140mM NaCl 5 days 13 15
Col-0 140mM NaCl 7 days 12 12
Pairwise comparisons using Fisher's exact test for count data
Col-0 mock 3 days Col-0 mock 5 days Col-0 mock 7 days Col-0 140mM NaCl 3 days Col-0 140mM NaCl 5 days Col-0 140mM NaCl 7 days
Col-0 mock 5 days 1.000e+00 - - - - -
Col-0 mock 7 days 1.000e+00 6.039e-01 - - - -
Col-0 140mM NaCl 3 days 2.569e-02 9.283e-03 9.880e-02 - - -
Col-0 140mM NaCl 5 days 1.217e-03 2.594e-04 3.073e-03 0.4042016 - -
Col-0 140mM NaCl 7 days 8.309e-04 2.846e-04 2.074e-03 0.2536609 1.000e+00 -
P value adjustment method: BH
Fig. S2b
additional.px no.additional.px
Col-0 mock 3 days 1 18
Col-0 mock 5 days 1 23
Col-0 mock 7 days 1 20
Col-0 140mM NaCl 3 days 5 22
Col-0 140mM NaCl 5 days 17 11
Col-0 140mM NaCl 7 days 16 8
Pairwise comparisons using Fisher's exact test for count data
Col-0 mock 3 days Col-0 mock 5 days Col-0 mock 7 days Col-0 140mM NaCl 3 days Col-0 140mM NaCl 5 days Col-0 140mM NaCl 7 days
Col-0 mock 5 days 1.0000000 - - - - -
Col-0 mock 7 days 1.0000000 1.000e+00 - - - -
Col-0 140mM NaCl 3 days 0.5294272 3.304e-01 0.3404112 - - -
Col-0 140mM NaCl 5 days 0.0004856 9.712e-05 0.0002041 0.005105 - -
Col-0 140mM NaCl 7 days 0.0001421 5.472e-05 0.0001169 0.001905 9.476e-01 -
P value adjustment method: BH
Fig. S2c
additional.px no.additional.px
Col-0 mock 1 39
abi1-1C mock 2 35
Col-0 140mM NaCl 4 36
abi1-1C 140mM NaCl 3 32
Col-0 280mM mannitol 31 9
abi1-1C 280mM mannitol 3 23
Pairwise comparisons using Fisher's exact test for count data
Col-0 mock abi1-1C mock Col-0 140mM NaCl abi1-1C 140mM NaCl Col-0 280mM mannitol
abi1-1C mock 8.453e-01 - - - -
Col-0 140mM NaCl 6.729e-01 8.453e-01 - - -
abi1-1C 140mM NaCl 6.729e-01 8.453e-01 1.00e+00 - -
Col-0 280mM mannitol 1.508e-11 3.440e-10 4.38e-09 4.38e-09 -
abi1-1C 280mM mannitol 6.729e-01 8.453e-01 1.00e+00 1.00e+00 4.363e-07
P value adjustment method: BH
Fig. S2e
X0.1.mm X.1mm
Col-0 mock 0 40
abi1-1C mock 0 37
Col-0 140mM NaCl 15 25
abi1-1C 140mM NaCl 1 34
Col-0 280mM mannitol 32 8
abi1-1C 280mM mannitol 3 23
Pairwise comparisons using Fisher's exact test for count data
Col-0 mock abi1-1C mock Col-0 140mM NaCl abi1-1C 140mM NaCl Col-0 280mM mannitol
abi1-1C mock 1.000e+00 - - - -
Col-0 140mM NaCl 3.514e-05 3.514e-05 - - -
abi1-1C 140mM NaCl 5.208e-01 5.208e-01 0.0004022 - -
Col-0 280mM mannitol 1.053e-13 1.258e-13 0.0004208 6.765e-12 -
abi1-1C 280mM mannitol 8.523e-02 8.928e-02 0.0419310 3.792e-01 1.337e-07
P value adjustment method: BH
Fig. S2f
Df Sum Sq Mean Sq F value Pr(>F)
genotype:treatment 5 27.433 5.487 178.7 <2e-16 ***
Residuals 320 9.823 0.031
---
Signif. codes: 0 ‘***’ 0.001 ‘**’ 0.01 ‘*’ 0.05 ‘.’ 0.1 ‘ ’ 1
Tukey multiple comparisons of means
95% family-wise confidence level
Fit: aov(formula = root.growth ~ genotype:treatment, data = data)
$`genotype:treatment`
diff lwr upr p adj
abi1-1:mock-Col-0:mock -0.003342954 -0.10683182 0.10014591 0.9999990
Col-0:140mM NaCl-Col-0:mock -0.670969427 -0.75948973 -0.58244913 0.0000000
abi1-1:140mM NaCl-Col-0:mock -0.717007714 -0.81475808 -0.61925735 0.0000000
Col-0:280mM mannitol-Col-0:mock -0.562170069 -0.64739790 -0.47694224 0.0000000
abi1-1:280mM mannitol-Col-0:mock -0.448025617 -0.55522236 -0.34082887 0.0000000
Col-0:140mM NaCl-abi1-1:mock -0.667626473 -0.76963741 -0.56561554 0.0000000
abi1-1:140mM NaCl-abi1-1:mock -0.713664760 -0.82378070 -0.60354882 0.0000000
Col-0:280mM mannitol-abi1-1:mock -0.558827115 -0.65799450 -0.45965973 0.0000000
abi1-1:280mM mannitol-abi1-1:mock -0.444682663 -0.56326398 -0.32610135 0.0000000
abi1-1:140mM NaCl-Col-0:140mM NaCl -0.046038287 -0.14222258 0.05014601 0.7436189
Col-0:280mM mannitol-Col-0:140mM NaCl 0.108799358 0.02537233 0.19222638 0.0029759
abi1-1:280mM mannitol-Col-0:140mM NaCl 0.222943810 0.11717318 0.32871444 0.0000001
Col-0:280mM mannitol-abi1-1:140mM NaCl 0.154837644 0.06167457 0.24800072 0.0000420
abi1-1:280mM mannitol-abi1-1:140mM NaCl 0.268982097 0.15537436 0.38258983 0.0000000
abi1-1:280mM mannitol-Col-0:280mM mannitol 0.114144453 0.01111355 0.21717535 0.0201673
Fig. S2g
px.break no.px.break
Col-0 mock 0 40
abi1-1 mock 4 33
Col-0 140mM NaCl 31 9
abi1-1 140mM NaCl 30 5
Col-0 280mM mannitol 6 34
abi1-1 280mM mannitol 2 24
Pairwise comparisons using Fisher's exact test for count data
Col-0 mock abi1-1 mock Col-0 140mM NaCl abi1-1 140mM NaCl Col-0 280mM mannitol
abi1-1 mock 7.321e-02 - - - -
Col-0 140mM NaCl 2.866e-13 6.415e-09 - - -
abi1-1 140mM NaCl 6.228e-15 4.707e-10 4.908e-01 - -
Col-0 280mM mannitol 4.258e-02 7.913e-01 4.801e-08 1.492e-09 -
abi1-1 280mM mannitol 2.066e-01 1.000e+00 4.801e-08 1.492e-09 0.5357
P value adjustment method: BH
Fig. S2h
px.break no.px.break
mock 0 33
ABA 3 30
Fisher's Exact Test for Count Data
p-value = 0.2385
alternative hypothesis: true odds ratio is not equal to 1
Fig. S2i
px.break no.px.break
Col-0 mock 3 28
snrk2.2 snrk2.3 mock 9 8
Col-0 140mM NaCl 24 11
snrk2.2 snrk2.3 140mM NaCl 7 2
Pairwise comparisons using Fisher's exact test for count data
data: data_07246
Col-0 mock snrk2.2/2.3 mock Col-0 140mM NaCl
snrk2.2/2.3 mock 3.408e-03 - -
Col-0 140mM NaCl 5.860e-06 0.4787 -
snrk2.2/2.3 140mM NaCl 5.876e-04 0.4787 0.703
P value adjustment method: BH
Fig. S2j
Df Sum Sq Mean Sq F value Pr(>F)
genotype:treatment 3 38.34 12.78 127.3 <2e-16 ***
Residuals 150 15.06 0.10
---
Signif. codes: 0 ‘***’ 0.001 ‘**’ 0.01 ‘*’ 0.05 ‘.’ 0.1 ‘ ’ 1
Tukey multiple comparisons of means
95% family-wise confidence level
Fit: aov(formula = root.growth..cm. ~ genotype:treatment, data = data)
$`genotype:treatment`
diff lwr upr p adj
snrk2.2/2.3:mock-Col-0:mock -0.764150075 -0.9625034 -0.56579670 0.0000000
Col-0:140mM NaCl-Col-0:mock -1.113271664 -1.2688769 -0.95766640 0.0000000
snrk2.2/2.3:140mM NaCl-Col-0:mock -1.122603922 -1.3643766 -0.88083123 0.0000000
Col-0:140mM NaCl-snrk2.2/2.3:mock -0.349121588 -0.5414417 -0.15680143 0.0000321
snrk2.2/2.3:140mM NaCl-snrk2.2/2.3:mock -0.358453846 -0.6253397 -0.09156796 0.0035217
snrk2.2/2.3:140mM NaCl-Col-0:140mM NaCl -0.009332258 -0.2461803 0.22751583 0.9996143

## Sheet: Stat. Fig. 2
Statistical test information relating to Fig. 2
Fig. 2d
px.break no.px.break
140mM NaCl 17 5
mock 3 18
Pairwise comparisons using Fisher's exact test for count data
p-value 4.802e-05
Fig. 2e
px.break no.px.break
mock 3 12
200mM NaCl 14 5
Fisher's Exact Test for Count Data
p-value = 0.004896
alternative hypothesis: true odds ratio is not equal to 1
Fig. 2f
no.break px.break
200mM NaCl 13 24
mock 37 1
Pairwise comparisons using Fisher's exact test for count data
pvalue 2.712e-09

## Sheet: Stat. Fig. S3
Statistical test information relating to Fig. S3
Fig. S3a
px.break no.px.break
140mM NaCl 19 13
mock 13 17
Pairwise comparisons using Fisher's exact test for count data
data: data_07147
[1] 0.3092
P value adjustment method: bonferroni
Fig. S3b
px.break no.px.break
140mM NaCl 1 45
mock 0 53
Pairwise comparisons using Fisher's exact test for count data
data: data_07148
[1] 0.4646
P value adjustment method: bonferroni
Fig. S3e
additional.px no.additional.px
mock 6 32
200mM NaCl 14 23
Pairwise comparisons using Fisher's exact test for count data
pvalue 0.03874

## Sheet: Stat. Fig. 3
Statistical test information relating to Fig. 3
Fig. 3a
px.break no.px.break
mock 1 39
10 uM GA 1 41
140 mM NaCl 23 11
140 mM NaCl + 10 uM GA 22 18
Pairwise comparisons using Fisher's exact test for count data
mock 10 uM GA 140 mM NaCl
10 uM GA 1.000e+00 - -
140 mM NaCl 1.981e-09 1.934e-09 -
140 mM NaCl + 10 uM GA 2.031e-07 7.991e-08 0.4094
P value adjustment method: BH
Fig. 3b
px.break no.px.break
mock 0 40
10æM PAC 6 34
10æM GA + 10æM PAC 0 40
140mM NaCl 25 17
140mM NaCl + 10æM PAC 35 5
140mM NaCl + 10æM GA + 10æM PAC 21 19
Pairwise comparisons using Fisher's exact test for count data
mock 10æM PAC 10æM GA + 10æM PAC 140mM NaCl 140mM NaCl + 10æM PAC
10æM PAC 2.948e-02 - - - -
10æM GA + 10æM PAC 1.000e+00 2.948e-02 - - -
140mM NaCl 1.170e-09 6.685e-05 1.170e-09 - -
140mM NaCl + 10æM PAC 1.705e-16 2.466e-10 1.705e-16 0.007902 -
140mM NaCl + 10æM GA + 10æM PAC 5.570e-08 1.273e-03 5.570e-08 0.703512 0.001856
P value adjustment method: BH
Fig. 3c
px.break no.px.break
Ler mock 2 38
ga4 mock 10 22
Ler 10æM GA3 1 39
ga4 10æM GA3 3 34
Ler 140mM NaCl 19 16
ga4 140mM NaCl 24 5
Ler 140mM NaCl+10æM GA 26 21
ga4 140mM NaCl+10æM GA 16 8
Pairwise comparisons using Fisher's exact test for count data
Ler mock ga4 mock Ler 10æM GA3 ga4 10æM GA3 Ler 140mM NaCl ga4 140mM NaCl Ler 140mM NaCl+10æM GA
ga4 mock 7.447e-03 - - - - - -
Ler 10æM GA3 1.000e+00 0.0033229 - - - - -
ga4 10æM GA3 7.183e-01 0.0412856 4.212e-01 - - - -
Ler 140mM NaCl 5.073e-06 0.1121163 1.323e-06 5.695e-05 - - -
ga4 140mM NaCl 1.865e-10 0.0001717 3.221e-11 4.901e-09 0.03042 - -
Ler 140mM NaCl+10æM GA 8.719e-07 0.0576120 1.339e-07 1.515e-05 1.00000 0.03738 -
ga4 140mM NaCl+10æM GA 7.614e-07 0.0251038 1.339e-07 5.610e-06 0.49347 0.26934 0.5009
P value adjustment method: BH
Fig. 3d
px.break no.px.break
DMSO 11 38
PAC 38 10
DMSO+140mM NaCl 36 12
PAC+140mM NaCl 42 4
Pairwise comparisons using Fisher's exact test for count data
data: data_tPAC
DMSO PAC DMSO+140mM NaCl
PAC 6.183e-08 - -
DMSO+140mM NaCl 4.719e-07 0.8086 -
PAC+140mM NaCl 2.455e-11 0.1766 0.08
P value adjustment method: BH
Fig. 3e
px.break no.px.break
mock 14 25
10æM GA3 7 29
140mM NaCl 32 7
140mM NaCl + 10æM GA3 26 18
Pairwise comparisons using Fisher's exact test for count data
data: data_tGA
mock 10æM GA3 140mM NaCl
10æM GA3 0.1303349 - -
140mM NaCl 0.0002002 2.920e-07 -
140mM NaCl + 10æM GA3 0.0574618 1.057e-03 0.04662
P value adjustment method: BH
Fig. 3f
px.break no.px.break
Col-0 mock 0 20
Col-0 140mM NaCl 18 7
gid3x mock 1 36
gid3x 140mM NaCl 39 0
Pairwise comparisons using Fisher's exact test for count data
Col-0 mock Col-0 140mM NaCl gid3x mock
Col-0 140mM NaCl 4.453e-07 - -
gid3x mock 1.000e+00 8.390e-09 -
gid3x 140mM NaCl 1.074e-15 9.286e-04 3.574e-20
P value adjustment method: BH
Fig. 3g
px.break non.px.break
Ler mock 4 57
gai mock 4 62
Ler 140mM NaCl 31 23
gai140mM NaCl 30 7
Pairwise comparisons using Fisher's exact test for count data
Ler mock gai mock Ler 140mM NaCl
gai mock 1.000e+00 - -
Ler 140mM NaCl 3.333e-09 1.048e-09 -
gai140mM NaCl 6.506e-14 2.304e-14 0.02812
P value adjustment method: BH
Fig. 3h
px.break no.px.break
Ler mock 6 32
della5x mock 5 26
Ler 140 mM NaCl 19 9
della5x 140 mM NaCl 6 18
Pairwise comparisons using Fisher's exact test for count data
Ler mock della5x mock Ler 140 mM NaCl
della5x mock 1.0000000 - -
Ler 140 mM NaCl 0.0001535 0.0001983 -
della5x 140 mM NaCl 0.6133417 0.6133417 0.005242
P value adjustment method: BH
Fig. 3j
Df Sum Sq Mean Sq F value Pr(>F)
treatment 2 4474703 2237351 8.331 0.00169 **
Residuals 25 6713563 268543
---
Signif. codes: 0 ‘***’ 0.001 ‘**’ 0.01 ‘*’ 0.05 ‘.’ 0.1 ‘ ’ 1
Tukey multiple comparisons of means
95% family-wise confidence level
Fit: aov(formula = intensity ~ treatment, data = quantification)
$treatment
diff lwr upr p adj
salt-mock 619.0602 68.67175 1169.4486 0.0253062
mannitol-mock -399.0398 -1054.13303 256.0535 0.3001496
mannitol-salt -1018.0999 -1673.19319 -363.0067 0.0019255

## Sheet: Stat. Fig. S4
Statistical test information relating to Fig. S4
Fig. S4b
px.break no.px.break
1æM GA4+7 5 42
140mM NaCl + DMSO 34 8
140mM NaCl + GA4+7 26 12
DMSO 0 40
Pairwise comparisons using Fisher's exact test for count data
1æM GA4+7 140mM NaCl + DMSO 140mM NaCl + GA4+7
140mM NaCl + DMSO 1.555e-11 - -
140mM NaCl + GA4+7 7.775e-08 2.100e-01 -
DMSO 7.119e-02 5.638e-15 1.555e-11
P value adjustment method: BH
Fig. S3e
px.break no.px.break
Ler mock 3 24
Ler 140mM NaCl 10 9
ga1-3 mock 0 37
ga1-3 140mM NaCl 26 6
Pairwise comparisons using Fisher's exact test for count data
Ler mock Ler 140mM NaCl ga1-3 mock
Ler 140mM NaCl 4.690e-03 - -
ga1-3 mock 7.020e-02 5.189e-06 -
ga1-3 140mM NaCl 1.686e-07 6.556e-02 7.742e-13
P value adjustment method: BH
Fig. S4f
px.break no.px.break
Ler mock 3 19
ga1-5 mock 3 32
Ler 140mM NaCl 14 11
ga1-5 140mM NaCl 25 2
Pairwise comparisons using Fisher's exact test for count data
Ler mock ga1-5 mock Ler 140mM NaCl
ga1-5 mock 6.667e-01 - -
Ler 140mM NaCl 6.455e-03 1.845e-04 -
ga1-5 140mM NaCl 6.475e-08 3.970e-11 0.005114
P value adjustment method: BH

## Sheet: Stat. Fig. S5
Statistical test information relating to Fig. S5
Fig. S5b
px.break no.px.break
Col-0 140mM NaCl 27 12
Col-0 mock 0 33
gaitd1 140mM NaCl 25 14
gaitd1 mock 0 34
Pairwise comparisons using Fisher's exact test for count data
Col-0 140mM NaCl Col-0 mock gaitd1 140mM NaCl
Col-0 mock 2.603e-10 - -
gaitd1 140mM NaCl 9.726e-01 1.631e-09 -
gaitd1 mock 2.603e-10 1.000e+00 1.631e-09
P value adjustment method: BH
Fig. S5c
px.break no.px.break
Col-0 mock 0 35
rga-28 mock 0 38
rgl3-5 mock 1 42
Col-0 140mM NaCl 28 6
rga-28 140mM NaCl 26 12
rgl3-5 140mM NaCl 33 7
Pairwise comparisons using Fisher's exact test for count data
Col-0 mock rga-28 mock rgl3-5 mock Col-0 140mM NaCl rga-28 140mM NaCl
rga-28 mock 1.000e+00 - - - -
rgl3-5 mock 1.000e+00 1.000e+00 - - -
Col-0 140mM NaCl 2.004e-13 6.675e-14 1.318e-13 - -
rga-28 140mM NaCl 1.080e-10 7.548e-11 9.563e-11 0.3756 -
rgl3-5 140mM NaCl 4.649e-14 2.634e-14 4.649e-14 1.0000 0.2854
P value adjustment method: BH
Fig. S5d
px.break no.px.break
Col-0 140mM NaCl 38 12
Col-0 mock 0 34
rgl3-5 rga-28 140mM NaCl 26 24
rgl3-5 rga-28 mock 2 33
Pairwise comparisons using Fisher's exact test for count data
Col-0 140mM NaCl Col-0 mock rgl3-5 rga-28 140mM NaCl
Col-0 mock 6.793e-13 - -
rgl3-5 rga-28 140mM NaCl 2.555e-02 7.283e-08 -
rgl3-5 rga-28 mock 8.016e-11 4.928e-01 6.679e-06
P value adjustment method: BH
Fig. S5e
px.break no.px.break
della4x 140mM NaCl 12 23
della4x mock 0 34
Ler 140mM NaCl 27 12
Ler mock 0 39
Pairwise comparisons using Fisher's exact test for count data
della4x 140mM NaCl della4x mock Ler 140mM NaCl
della4x mock 2.353e-04 - -
Ler 140mM NaCl 5.768e-03 1.86e-10 -
Ler mock 7.605e-05 1.00e+00 6.999e-11
P value adjustment method: BH
Fig. S5g
Df Sum Sq Mean Sq F value Pr(>F)
treatment 2 187.2 93.60 6.424 0.0043 **
Residuals 34 495.4 14.57
---
Signif. codes: 0 ‘***’ 0.001 ‘**’ 0.01 ‘*’ 0.05 ‘.’ 0.1 ‘ ’ 1
Tukey multiple comparisons of means
95% family-wise confidence level
Fit: aov(formula = intensity ~ treatment, data = quantification)
$treatment
diff lwr upr p adj
salt-mock 5.419803 1.706805 9.1328005 0.0029923
mannitol-mock 1.974533 -1.738464 5.6875309 0.4032403
mannitol-salt -3.445270 -7.433669 0.5431297 0.1014055

[truncated: 6 more sheets: Stat. Fig. 4, Stat. Fig. S6, Stat. Fig. 5, Stat. Fig. S7, Stat. Fig. 6, Stat. Fig. S8]
