# Supplementary material for: Salinity induces discontinuous protoxylem via a DELLA‐dependent mechanism promoting salt tolerance in Arabidopsis seedlings
Source: New Phytol. 2022 Jul 12;236(1):195–209. doi: 10.1111/nph.18339 (PMC9545557; doi:10.1111/nph.18339)
Supplement: Supplementary file 3 — Table S2 Differentially expressed genes in roots of Ler, della5x, gai and ga4 upon growth on salt for 1–8 h. Table S3 Enriched gene ontologies from Panther analysis of xylem expressed genes upregulated and downregulated by 1 h/8 h of salt exposure in DELLA‐/gibberellin‐dependent manner. Please note: Wiley Blackwell are not responsible for the content or functionality of any Supporting Information supplied by the authors. Any queries (other than missing material) should be directed to the New Phytologist Central Office. [file NPH-236-195-s003.xlsx]

## Sheet: Supporting information
New Phytologist Supporting Information
Article title:	Salinity induces discontinuous protoxylem via a DELLA-dependent mechanism promoting salt tolerance in Arabidopsis seedlings
Authors:	Frauke Augstein and Annelie Carlsbecker
Article acceptance date:	11 June 2022
Table S2 Differentially expressed genes in roots of Ler, della5x, gai and ga4 upon growth on salt for 1h and 8h, related to Fig. 4, 5, S6, S7. (a) and (b) RNA-Seq on roots (1 cm) of Ler and della5x (gai-t6 rga-t2 rgl1-1 rgl2-1 rgl3-4) treated for 1h with 140mM NaCl or mock. (a) Differential expression analysis evaluating the impact of the mutant background on the effect of 140mM NaCl treatment (c…

## Sheet: code for markings in a-d
Codes for marking of genes in Tables S2 a-d
bold	padj < 0.05
italic	p < 0.05
green	up-regulated upon salt in Ler and -0.5/0.5 log2FC cut off
red	down-regulated upon salt in Ler and -0.5/0.5 log2FC cut off
blue	significant down/up-regulated upon salt in Ler and -0.5/0.5 log2FC cut off and significant up/down regulated in della5x/ gai/ ga4

## Sheet: (a)_1h_140mM-NaCl_vs_mock
Differentially experssed genes in Ler and della5x (gai-t6 rga-t2 rgl1-1 rgl2-1 rgl3-4) treated for 1h with 140mM NaCl or mock.
TAIR	GENENAME	SYMBOL	Ler.log2FoldChange	Ler.pvalue	Ler.padj	della.log2FoldChange	della.stat.pvalue	della.stat.padj	Xylem_Denyer2019	Xylem_Wendrich2020	Lersubdella
AT3G23730	NA	XTH16	-4.1507	2.6253e-43	2.19142e-40	-3.85666	0.0241509	0.366137	NO	YES	0.294044
AT4G12520	NA	NA	-4.1189	4.46302e-27	1.0644e-24	-3.02988	0.00208985	0.101801	NO	YES	1.08901
AT4G34510	Encodes KCS17, a member of the 3-ketoacyl-CoA synthase family involved in the biosynthesis of VLCFA (very long chain fatty acids).	KCS17	-3.11553	6.16106e-08	1.59563e-06	-2.44868	0.0209726	0.342679	NO	NO	0.666845
AT1G55430	NA	NA	-2.99456	9.0001e-07	1.80027e-05	-2.662	0.0297933	0.403351	NO	NO	0.33256
AT3G63110	Encodes cytokinin synthase involved in cytokinin biosynthesis. IPT3 subcellular localization is modulated by farnesylation- when farnesylated it is localized to the nucleus, otherwise to the chloroplast.	ATIPT3	-2.88849	4.0939e-15	2.98154e-13	-2.20368	0.00116005	0.0722428	NO	NO	0.684813
AT1G03870	fasciclin-like arabinogalactan-protein 9 (Fla9)	FLA9	-2.75868	1.91166e-22	3.02838e-20	-2.66233	0.00415578	0.150575	YES	YES	0.0963472
AT1G14540	NA	PER4	-2.68643	3.42749e-17	3.1255e-15	-1.34075	0.00603124	0.183406	NO	NO	1.34568
AT5G01740	NA	NA	-2.67913	5.56694e-05	0.00070945	-2.1178	0.00577981	0.180372	NO	NO	0.561326
AT5G41290	NA	NA	-2.60538	0.00906791	0.0474096	-1.87937	0.00616155	0.185203	NO	NO	0.726017
AT4G27850	NA	NA	-2.58452	0.00315057	0.020583	-2.24113	0.00345538	0.136639	NO	NO	0.343387
AT4G12730	AF333971 Arabidopsis thaliana fasciclin-like arabinogalactan-protein 2 (Fla2) mRNA, complete cds	FLA2	-2.5379	1.26221e-65	3.04375e-62	-2.33873	0.0137406	0.28022	YES	YES	0.199167
AT5G62330	NA	NA	-2.49713	0.00234827	0.0161741	-0.0990665	0.00441746	0.155734	NO	NO	2.39807
AT2G38310	Encodes a member of the PYR (pyrabactin resistance )/PYL(PYR1-like)/RCAR (regulatory components of ABA receptor) family proteins with 14 members. PYR/PYL/RCAR family proteins function as abscisic acid sensors. Mediate ABA-dependent regulation of protein phosphatase 2Cs ABI1 and ABI2.	AtPYL4	-2.45237	2.56214e-38	1.26378e-35	-1.81946	0.0133081	0.276703	YES	YES	0.632918
AT1G60630	NA	NA	-2.3703	0.000298417	0.00296835	-3.71416	0.0164317	0.305453	NO	NO	-1.34386
AT5G10430	Encodes arabinogalactan-protein (AGP4).	AGP4	-2.21304	1.04996e-12	5.78358e-11	-1.92282	0.0266337	0.37996	YES	YES	0.290211
AT5G65390	NA	AGP7	-2.1306	1.20833e-16	1.0448e-14	-1.91816	0.0478673	0.482755	NO	YES	0.212436
AT2G18980	NA	NA	-2.12992	5.99037e-43	4.64318e-40	-1.7898	0.0330942	0.420245	NO	NO	0.340122
AT1G26210	AtSOFL1 acts redundantly with AtSOFL2 as positive regulator of cytokinin levels.	ATSOFL1	-2.05945	8.53122e-06	0.000134853	-1.38641	0.00298687	0.126789	NO	NO	0.673036
AT2G22122	NA	NA	-2.05691	1.05845e-07	2.60449e-06	-1.7033	0.00536155	0.173708	YES	YES	0.353613
AT3G27510	NA	NA	-2.04309	6.66092e-09	2.08003e-07	-2.06519	0.0321271	0.415497	NO	NO	-0.0220989
AT4G37310	member of CYP81H	CYP81H1	-2.0031	0.000463358	0.00431044	-0.123752	0.0256065	0.37298	NO	NO	1.87935
AT5G61420	Encodes a nuclear localized member of the MYB transcription factor family. Involved in positive regulation of aliphatic glucosinolate biosynthesis.Expression is induced by touch, wounding and glucose.	AtMYB28	-1.98734	3.52979e-07	7.67605e-06	-1.22214	0.0209414	0.342437	NO	NO	0.765197
AT5G66985	NA	NA	-1.95683	2.80522e-24	5.38776e-22	-2.08423	7.5789e-07	0.000262735	NO	NO	-0.127398
AT2G38300	NA	NA	-1.93706	2.74192e-07	6.19229e-06	-1.53034	0.0478444	0.482755	NO	NO	0.406723
AT1G24420	NA	NA	-1.92705	0.000105414	0.00123798	-1.39364	0.0211838	0.343969	NO	NO	0.533411
AT3G13760	NA	NA	-1.89652	6.30872e-11	2.70589e-09	-0.948343	0.0143033	0.285517	NO	NO	0.948175
AT2G03370	NA	NA	-1.88656	2.00425e-12	1.06875e-10	-0.681447	0.00994834	0.244304	NO	NO	1.20512
AT5G45480	NA	NA	-1.86166	6.42468e-15	4.58667e-13	-1.9036	0.0172115	0.310205	NO	NO	-0.0419438
AT3G10720	NA	NA	-1.861	2.10318e-11	9.75326e-10	-2.54285	0.0249556	0.370758	NO	YES	-0.681855
AT1G36060	encodes a member of the DREB subfamily A-6 of ERF/AP2 transcription factor family. The protein contains one AP2 domain. There are 8 members in this subfamily including RAP2.4.	TG	-1.84659	9.38726e-17	8.21499e-15	-1.2216	0.0146705	0.290271	NO	YES	0.624986
AT1G22882	NA	AtSUN3	-1.73512	7.59717e-20	9.93261e-18	-1.56343	0.0391276	0.447846	NO	NO	0.171687
AT5G61570	NA	NA	-1.71192	1.00946e-10	4.18099e-09	-1.12449	0.0229449	0.357494	NO	NO	0.587422
AT2G24580	NA	NA	-1.67659	6.672e-14	4.18504e-12	-0.623637	0.00205779	0.100875	NO	NO	1.05295
AT4G30290	Encodes a xyloglucan endotransglucosylase/hydrolase with only only the endotransglucosylase (XET; EC 2.4.1.207) activity towards xyloglucan and non-detectable endohydrolytic (XEH; EC 3.2.1.151) activity. Expressed throughout both the main and the lateral root, with intensive expression at the dividing and elongating regions. Is expressed in lateral root primordia but expression ceases after later…	ATXTH19	-1.67037	3.77851e-11	1.68758e-09	-0.690915	0.00491996	0.165591	NO	YES	0.979457
AT4G00080	NA	UNE11	-1.62279	3.31914e-06	5.81868e-05	-1.63069	0.0393251	0.448198	NO	YES	-0.0078945
AT2G45180	NA	NA	-1.5891	0.000486248	0.00448641	-2.18264	9.94737e-06	0.00213304	NO	YES	-0.593542
AT1G61130	NA	SCPL32	-1.58228	3.85056e-05	0.000511436	-2.10857	0.0445263	0.473034	NO	NO	-0.526287
AT4G03210	encodes a member of xyloglucan endotransglucosylase/hydrolases (XTHs) that catalyze the cleavage and molecular grafting of xyloglucan chains function in loosening and rearrangement of the cell wall. Gene is expressed in shoot apex region, flower buds, flower stalks and internodes bearing flowers.	XTH9	-1.57443	4.1022e-12	2.07047e-10	-1.43242	0.0245134	0.368615	YES	YES	0.14201
AT1G47395	NA	FEP2	-1.57149	0.00640201	0.0359862	-2.13343	0.0383402	0.443782	NO	NO	-0.561941
AT1G77855	NA	NA	-1.54123	0.000173251	0.0018838	0.322655	0.0213297	0.34562	NO	NO	1.86388
AT5G66590	NA	NA	-1.53375	0.00373964	0.0237268	-0.893027	0.000663149	0.0492625	NO	YES	0.640719
AT2G26040	Encodes a member of the PYR (pyrabactin resistance )/PYL(PYR1-like)/RCAR (regulatory components of ABA receptor) family proteins with 14 members. PYR/PYL/RCAR family proteins function as abscisic acid sensors. Mediate ABA-dependent regulation of protein phosphatase 2Cs ABI1 and ABI2.	PYL2	-1.52639	0.000427591	0.00401749	-0.683056	0.00185198	0.0963028	NO	NO	0.843329
AT3G46900	encodes a member of copper transporter family and functionally complements a high affinity copper transporter mutant in yeast	COPT2	-1.50066	2.52935e-06	4.55178e-05	-1.10082	0.00169683	0.0910084	NO	NO	0.399839
AT1G76090	Encodes S-adenosyl-methionine-sterol-C-methyltransferase, an enzyme in the sterol biosynthetic pathway.	SMT3	-1.48793	3.52449e-09	1.15547e-07	-1.44911	0.0217999	0.348799	NO	YES	0.0388119
AT5G17040	NA	NA	-1.45566	0.00210712	0.0148332	0.247607	0.00700899	0.201921	NO	NO	1.70326
AT5G11920	Encodes a protein with fructan exohydrolase (FEH) activity acting on both inulin and levan-type fructans (1- and 6-FEH). The enzyme does not have invertase activity.	AtcwINV6	-1.4287	0.00657313	0.0367482	-1.78181	0.0345838	0.42722	NO	NO	-0.353115
AT5G45470	NA	NA	-1.41007	1.76764e-08	5.04778e-07	-1.37912	0.0097986	0.242921	NO	NO	0.0309519
AT1G70230	Encodes a member of the TBL (TRICHOME BIREFRINGENCE-LIKE) gene family containing a plant-specific DUF231 (domain of unknown function) domain. TBL gene family has 46 members, two of which (TBR/AT5G06700 and TBL3/AT5G01360) have been shown to be involved in the synthesis and deposition of secondary wall cellulose, presumably by influencing the esterification state of pectic polymers. A nomenclature…	AXY4	-1.39173	1.13559e-17	1.10946e-15	-0.750976	0.0329598	0.420075	NO	NO	0.640753
AT2G44380	NA	NA	-1.38785	2.84071e-16	2.39891e-14	-0.788052	0.00239687	0.111366	NO	NO	0.5998
AT3G50640	NA	NA	-1.38288	1.20098e-07	2.8996e-06	-0.772736	0.00624125	0.187058	NO	YES	0.610143
AT5G05180	NA	NA	-1.37994	5.11099e-07	1.07589e-05	-0.871484	0.00562318	0.178296	NO	NO	0.508461
AT4G14390	NA	NA	-1.374	0.000518103	0.00471456	-1.31163	0.0052757	0.172351	NO	NO	0.0623709
AT5G26660	a MYB gene encodes a transcriptional repressor of the C4H gene which is involved in the biosynthesis of sinapate esters.	ATMYB86	-1.36405	2.29941e-13	1.3635e-11	-1.00811	0.00502359	0.167453	NO	NO	0.355933
AT3G12900	NA	S8H	-1.35199	0.000952037	0.00779276	-1.53576	8.76071e-11	6.74899e-08	NO	NO	-0.183768
AT1G65840	encodes a peroxisomal polyamine oxidase, involved in the back-conversion polyamine degradation pathway. Among the five polyamine oxidases in the Arabidopsis genome, PAO4 is the major isoform in root peroxisomes.	ATPAO4	-1.34669	6.68095e-23	1.10685e-20	-1.22361	0.00295097	0.125522	NO	NO	0.123074
AT4G16563	NA	NA	-1.33622	1.08953e-11	5.18556e-10	-0.715044	7.71006e-06	0.0017367	NO	NO	0.621179
AT3G09940	Encodes a member of the monodehydroascorbate reductase gene family. Critical for a mutualistic symbiosis between the host Arabidopsis and the root colonizing fungus Piriformospora indica.	AtMDAR3	-1.32722	4.37631e-05	0.000572508	-1.80774	0.00127645	0.0775135	NO	YES	-0.480519
AT3G45680	NA	NPF2.3	-1.32528	0.000534739	0.00482555	-0.341469	0.000651064	0.049027	NO	NO	0.983811
AT5G17340	NA	NA	-1.32132	0.00102141	0.00829627	0.0546236	1.12045e-11	9.7106e-09	NO	NO	1.37594
AT4G31330	NA	NA	-1.30387	0.000868205	0.0072056	-0.391654	0.000289677	0.0308989	NO	NO	0.912219
AT3G23175	NA	NA	-1.28377	1.24874e-06	2.43061e-05	-1.58286	0.0463292	0.47895	NO	NO	-0.299091
AT1G52200	NA	NA	-1.27474	6.46253e-08	1.66575e-06	-0.892319	0.0231033	0.358351	NO	NO	0.382418
AT1G26420	NA	AtBBE7	-1.27329	0.00571012	0.0330295	0.377014	0.0184642	0.322465	NO	NO	1.6503
AT4G25560	Member of the R2R3 factor gene family.	AtMYB18	-1.26939	3.53628e-05	0.000475809	-1.22184	0.00998043	0.244803	NO	NO	0.0475476
AT4G20840	NA	AtBBE21	-1.26076	8.82234e-08	2.20589e-06	-0.369366	0.00836906	0.220381	NO	NO	0.891391
AT3G54400	NA	NA	-1.25757	1.67983e-06	3.18684e-05	-1.08569	0.0353025	0.43219	NO	YES	0.171885
AT3G04140	NA	NA	-1.25692	0.000491806	0.00452466	-0.455783	0.00977633	0.242658	NO	NO	0.801141
AT5G54145	NA	NA	-1.2567	0.00113716	0.00905495	-1.29069	0.0264847	0.379858	NO	NO	-0.0339827
AT3G51360	NA	NA	-1.25366	1.1843e-10	4.8496e-09	-0.963882	0.0329315	0.419973	NO	NO	0.289776
AT4G18950	NA	BHP	-1.24198	1.03247e-13	6.38394e-12	-0.746088	0.0141598	0.283209	NO	NO	0.495888
AT5G16190	encodes a gene similar to cellulose synthase	ATCSLA11	-1.22011	0.000565915	0.00506477	-0.58029	0.0292223	0.399621	NO	NO	0.639817
AT2G23620	Encodes a protein shown to have carboxylesterase activity, methyl salicylate esterase activity, methyl jasmonate esterase activity, and methyl IAA esterase activity in vitro. MES1 appears to be involved in MeSA hydrolysis in planta. Expression of MES1 can restore systemic acquired resistance in SAR-deficient tobacco plants. This protein does not act on MeGA4, or MEGA9 in vitro.	ATMES1	-1.21574	0.00351654	0.0225564	-1.15721	0.00388101	0.146506	NO	NO	0.0585271
AT1G60130	NA	NA	-1.21059	0.00332994	0.0215602	-1.43358	0.0147701	0.290925	NO	NO	-0.222997
AT5G42100	encodes a plasmodesmal (Pd)-associated membrane protein involved in plasmodesmal callose degradation, i.e. beta-1,3-glucanase (EC 3.2.1.39), and functions in the gating of Pd	ATBG_PPAP	-1.19836	3.93889e-23	6.83885e-21	-1.06404	0.00200136	0.100464	NO	NO	0.134323
AT3G52500	NA	NA	-1.19357	2.76805e-28	7.06765e-26	-0.736528	0.00400539	0.147979	NO	YES	0.457047
AT4G17870	Encodes a member of the PYR (pyrabactin resistance )/PYL(PYR1-like)/RCAR (regulatory components of ABA receptor) family proteins with 14 members. PYR/PYL/RCAR family proteins function as abscisic acid sensors. Mediate ABA-dependent regulation of protein phosphatase 2Cs ABI1 and ABI2.	PYR1	-1.18452	3.69276e-11	1.6662e-09	-0.781691	0.0241873	0.366213	YES	YES	0.402824
AT5G20410	Encodes a type B monogalactosyldiacylglycerol (MGDG) synthase. Strongly induced by phosphate deprivation, and in non-photosynthetic tissues. Does not contribute to galactolipid synthesis under Pi-sufficient conditions but does under Pi starvation.	ATMGD2	-1.17755	0.00641043	0.0360236	0.0152762	0.000806833	0.0565055	NO	NO	1.19282
AT1G68150	member of WRKY Transcription Factor; Group II-b	ATWRKY9	-1.17668	3.69849e-10	1.39113e-08	-1.23705	0.0380884	0.442696	NO	NO	-0.0603708
AT4G13510	Encodes a plasma membrane localized ammonium transporter. Contains a cytosolic trans-activation domain essential for ammonium uptake.	AMT1;1	-1.16146	5.0172e-10	1.82392e-08	-0.82167	0.000179467	0.0218299	NO	YES	0.33979
AT2G35380	NA	NA	-1.16022	0.000347787	0.00337719	-0.79292	0.0319478	0.414914	NO	NO	0.367302
AT4G13505	NA	NA	-1.15447	6.75085e-06	0.000109584	-0.764333	0.000902462	0.0607483	NO	NO	0.390134
AT3G03680	NA	MCTP14	-1.152	4.54519e-11	2.01315e-09	-0.576122	0.0122363	0.265673	NO	NO	0.575876
AT1G67560	NA	ATLOX6	-1.14987	0.00228185	0.0158012	-1.45185	0.0109042	0.25145	NO	NO	-0.301984
AT5G12940	NA	NA	-1.12161	9.88218e-08	2.44e-06	-0.85219	0.00507174	0.168568	NO	YES	0.269418
AT4G04700	member of Calcium Dependent Protein Kinase	CPK27	-1.11455	0.00418181	0.0259605	-1.98251	0.0038638	0.146506	NO	NO	-0.867954
AT1G54890	NA	NA	-1.07926	2.10678e-05	0.000302005	-1.54247	0.03163	0.413098	NO	YES	-0.463205
AT4G18510	CLE2, putative ligand, member of large gene family homologous to Clavata3	CLE2	-1.07624	0.00194477	0.0138984	-0.77241	0.036062	0.436966	NO	YES	0.303834
AT5G66280	GDP-D-mannose 4,6-dehydratase	GMD1	-1.0645	5.79222e-07	1.2018e-05	-0.586382	0.0150286	0.292417	NO	YES	0.478122
AT3G16690	NA	AtSWEET16	-1.06413	0.00120645	0.00949369	-1.53418	0.00161607	0.0889736	NO	YES	-0.470047
AT1G03010	NA	NA	-1.05633	0.000196227	0.00209171	-0.118446	0.0494751	0.487486	YES	YES	0.937884
AT2G04780	fasciclin-like arabinogalactan-protein 7 (Fla7)	FLA7	-1.0538	5.32926e-11	2.34606e-09	-0.693747	0.00829131	0.219562	YES	YES	0.360051
AT3G61380	NA	TRM14	-1.04387	1.52937e-13	9.27147e-12	-0.608566	0.0210856	0.343879	YES	YES	0.435303
AT4G12170	NA	NA	-1.04254	0.000169877	0.00185268	-0.301782	0.0166108	0.307115	NO	NO	0.740758
AT3G62760	Encodes glutathione transferase belonging to the phi class of GSTs. Naming convention according to Wagner et al. (2002).	ATGSTF13	-1.04012	0.00159652	0.0118257	-0.612084	0.00810173	0.218003	NO	NO	0.428033
AT3G05800	NA	AIF1	-1.03917	0.00356005	0.0227783	-0.548142	0.047105	0.480651	YES	YES	0.491032
AT3G23190	NA	NA	-1.03256	0.000469169	0.00434959	-1.60482	0.00543972	0.174339	NO	NO	-0.572261
AT4G33330	NA	GUX2	-1.02153	1.73147e-09	5.83511e-08	-0.434763	0.00083729	0.0580521	YES	NO	0.586766
AT5G35740	NA	NA	-1.01957	1.90069e-05	0.000275556	-0.483669	0.045208	0.47491	NO	NO	0.535898
AT1G71880	Sucrose transporter gene induced in response to nematodes; member of Sucrose-proton symporter family.	ATSUC1	-1.01874	0.000292927	0.00292159	-0.830115	0.02255	0.354315	YES	YES	0.188629
AT3G01190	NA	NA	-1.0167	0.00400115	0.0250323	-0.889666	0.0301592	0.405991	NO	NO	0.127034
AT4G15330	a member of the cytochrome P450 family	CYP705A1	-1.00663	0.00661272	0.036922	-0.939155	0.00326682	0.132456	NO	NO	0.0674743
AT2G42350	NA	NA	-1.0011	7.38584e-10	2.6495e-08	-0.652482	4.23649e-05	0.00728256	NO	NO	0.34862
AT4G01700	NA	NA	-0.981191	0.000189694	0.00203405	-1.04369	0.0333352	0.420991	NO	YES	-0.0624975
AT3G49120	Class III peroxidase Perx34. Expressed in roots, leaves and stems. Located in the cell wall. Involved in cell elongation. Expression activated by light. May play a role in generating H2O2 during defense response.	ATPCB	-0.970733	0.00497142	0.0297461	-0.46926	1.59991e-06	0.000496687	NO	NO	0.501473
AT5G18860	NA	NSH3	-0.966536	2.26121e-06	4.11704e-05	-0.853051	0.0104066	0.247401	NO	NO	0.113485
AT5G13990	A member of EXO70 gene family, putative exocyst subunits, conserved in land plants. Arabidopsis thaliana contains 23 putative EXO70 genes, which can be classified into eight clusters on the phylogenetic tree.	ATEXO70C2	-0.948193	0.00501658	0.0299518	-0.683101	0.0462852	0.47895	NO	NO	0.265091
AT5G05090	NA	NA	-0.943588	0.000241927	0.0024967	-0.205079	0.014681	0.290271	NO	NO	0.738509
AT3G06390	NA	CASPL1D2	-0.94144	0.00260287	0.0176366	-0.571968	0.0132687	0.276372	NO	NO	0.369471
AT5G11000	NA	NA	-0.938734	2.47756e-14	1.65448e-12	-0.660569	0.00237719	0.111068	YES	NO	0.278164
AT5G45280	NA	PAE11	-0.93242	1.41043e-08	4.11432e-07	-1.24598	0.0241358	0.366137	NO	YES	-0.313557
AT2G29750	NA	UGT71C1	-0.911758	1.11097e-06	2.18202e-05	-0.482483	0.000180584	0.0218381	NO	NO	0.429274
AT5G36180	NA	scpl1	-0.906221	5.0152e-07	1.05777e-05	-0.416151	3.7982e-05	0.00669513	NO	NO	0.490071
AT4G35900	bZIP protein required for positive regulation of flowering. Mutants are late flowering. FD interacts with FT to promote flowering.Expressed in the shoot apex in floral anlagen, then declines in floral primordia.	atbzip14	-0.89194	0.00600755	0.0342479	0.000692718	0.008275	0.219562	NO	NO	0.892633
AT1G72140	NA	NPF5.12	-0.874947	0.00304002	0.0199731	-1.14273	0.0149632	0.292302	NO	NO	-0.267781
AT4G37410	member of CYP81F	CYP81F4	-0.862742	3.55999e-05	0.000476929	-0.904088	0.0160275	0.301924	NO	YES	-0.041346
AT1G04520	NA	PDLP2	-0.860673	1.93653e-06	3.61692e-05	-0.451391	0.00934073	0.235785	NO	NO	0.409283
AT3G20590	NA	NA	-0.85423	0.00154777	0.0115354	-0.593289	0.024086	0.365685	NO	YES	0.26094
AT1G78090	homologous to the C-terminal part of microbial trehalose-6-phosphate phosphatases	ATTPPB	-0.848049	0.000232838	0.002419	-1.04221	0.0162302	0.303313	NO	YES	-0.194164
AT1G12530	NA	MOS9	-0.838432	1.40642e-10	5.70533e-09	-0.229235	1.06595e-05	0.00219521	NO	NO	0.609197
AT2G33770	Encodes a ubiquitin-conjugating E2 enzyme. UBC24 mRNA accumulation is suppressed by miR399f, miR399b and miR399c. Involved in phosphate starvation response.	ATUBC24	-0.833556	0.00444437	0.0272321	-0.203289	0.0167585	0.307698	NO	NO	0.630267
AT5G07460	ubiquitous enzyme that repairs oxidatively damaged proteins. Methionine sulfoxide reductase activity. Mutant lacking reductase activity showed increased protein oxidation, nitration and glycation of specific amino acid residues during darkness.	ATMSRA2	-0.82195	0.00093099	0.00765352	-0.979111	0.00448263	0.156653	NO	YES	-0.15716
AT1G30690	NA	PATL4	-0.821085	7.52433e-12	3.70296e-10	-0.814262	0.032391	0.416399	NO	YES	0.00682252
AT5G46090	NA	DMP6	-0.815084	0.00633244	0.0356557	-1.12713	0.00675971	0.198244	NO	NO	-0.312042
AT4G04450	member of WRKY Transcription Factor; Group II-b	AtWRKY42	-0.813352	0.00104255	0.00845536	-0.641231	0.0398023	0.450674	NO	NO	0.172121
AT4G23270	Encodes a cysteine-rich receptor-like protein kinase.	CRK19	-0.812758	1.70532e-15	1.32654e-13	-0.702412	0.0342056	0.426594	NO	NO	0.110346
AT5G64620	Plant cell wall (CWI) and vacuolar invertases (VI) play important roles in carbohydrate metabolism, stress responses and sugar signaling.	ATC/VIF2	-0.801378	0.00244149	0.0167101	-0.0507036	0.000147374	0.0195248	NO	NO	0.750674
AT3G09020	NA	NA	-0.797168	1.71055e-05	0.000250838	-0.0121638	1.70469e-06	0.000521436	NO	NO	0.785004
AT5G39970	NA	NA	-0.795479	6.89471e-08	1.76249e-06	-0.475373	0.0180014	0.317851	NO	NO	0.320106
AT5G57970	NA	NA	-0.793857	5.99087e-08	1.55582e-06	-0.531499	0.0106563	0.248047	NO	NO	0.262358
AT2G38110	Encodes a protein with glycerol-3-phosphate acyltransferase activity.	ATGPAT6	-0.789993	0.00842209	0.0447673	-0.319445	0.0287573	0.396845	NO	NO	0.470548
AT1G49430	Encodes a long chain acyl-CoA synthetase that catalyzes the synthesis of omega-hydroxy fatty acyl-CoA intermediates in the pathway to cutin synthesis. Required for repression of lateral root formation.	LACS2	-0.774056	0.00225526	0.0156327	-0.468027	0.0243605	0.36744	NO	NO	0.306029
AT1G13080	cytochrome P450 monooxygenase	CYP71B2	-0.77367	0.00570208	0.0329926	0.0333456	0.0306306	0.409195	NO	NO	0.807015
AT1G08580	NA	NA	-0.772837	4.98377e-12	2.49223e-10	-0.440234	0.0388491	0.446761	NO	YES	0.332603
AT3G16850	NA	NA	-0.767029	1.11024e-07	2.71042e-06	-0.110781	6.88148e-05	0.0106817	YES	YES	0.656247
AT1G67330	NA	NA	-0.764087	6.56913e-07	1.35523e-05	-0.331019	0.0084347	0.221351	NO	NO	0.433068
AT4G30060	NA	NA	-0.757357	3.05598e-05	0.000419772	-0.497754	0.000459993	0.0403707	NO	NO	0.259603
AT5G16250	NA	NA	-0.746571	0.000512832	0.0046837	-0.572983	4.26434e-22	8.06347e-19	NO	NO	0.173588
AT2G43670	NA	NA	-0.739693	0.00739914	0.0404391	-0.081896	0.0299899	0.405058	NO	NO	0.657797
AT1G48230	NA	NA	-0.722093	5.56734e-11	2.44591e-09	-0.271474	0.0238079	0.363304	NO	NO	0.450619
AT4G02075	NA	PIT1	-0.716385	0.00213116	0.0149346	-0.322131	0.00387099	0.146506	NO	NO	0.394254
AT4G10770	oligopeptide transporter	ATOPT7	-0.715392	0.00722177	0.0396394	-0.374851	0.00455009	0.157737	NO	NO	0.340541
AT2G14890	putative proline-rich protein (At2g14890) mRNA, complete	AGP9	-0.709509	1.38144e-05	0.000207483	-0.4316	0.00814437	0.218149	YES	YES	0.277909
AT4G35100	a member of the plasma membrane intrinsic protein PIP. functions as aquaporin. Salt-stress-inducible MIP	PIP2;7	-0.707773	0.00221331	0.0153911	-0.59745	0.00176829	0.0931148	YES	YES	0.110323
AT5G61340	NA	NA	-0.703246	0.00304817	0.0200044	-0.467935	0.0146691	0.290271	YES	YES	0.235311
AT3G29410	NA	TPS25	-0.701882	0.000436821	0.00408988	-0.53182	0.00334035	0.133925	NO	NO	0.170062
AT4G08810	Calcium binding protein involved in cryptochrome and phytochrome coaction	SUB1	-0.680933	4.0093e-10	1.48996e-08	-0.448595	0.0470184	0.480651	YES	YES	0.232338
AT4G36640	NA	NA	-0.668008	0.00019148	0.00204629	-0.555319	0.00362889	0.141086	NO	YES	0.11269
AT1G73680	Encodes an alpha dioxygenase. Recombinant protein catalyzes the conversion of a wide range of fatty acids into 2(R)-hydroperoxy derivatives.	ALPHA	-0.665535	0.00951569	0.0493474	0.0828013	0.000437389	0.0395552	NO	NO	0.748336
AT3G56980	Encodes a member of the basic helix-loop-helix transcription factor protein.	BHLH039	-0.662488	0.00378962	0.0239785	-1.08155	0.000500703	0.0426829	NO	NO	-0.419058
AT2G35880	NA	NA	-0.659878	0.000182397	0.00196846	-0.327553	0.0112566	0.256132	NO	YES	0.332325
AT5G57980	NRPB5-like protein of unknown function; homologous to budding yeast RPB5	RPB5C	-0.656267	0.00267428	0.0180192	-0.693657	0.0447431	0.473965	NO	NO	-0.03739
AT4G29340	Profilin is a low-molecular weight, actin monomer-binding protein that regulates the organization of actin cytoskeleton in eukaryotes, including higher plants. PRF4 and PRF5 are late pollen-specific and are not detectable in other cell types of the plant body including microspores and root hairs. Immunocytochemical studies at the subcellular level reveal that both the constitutive and pollen-spec…	AtPRF4	-0.650131	0.00898618	0.0470966	-0.0506759	0.000676337	0.0500634	NO	NO	0.599455
AT3G27390	NA	NA	-0.647582	2.45635e-07	5.6057e-06	-0.477729	0.0246546	0.369406	NO	YES	0.169853
AT3G51160	Catalyzes the first step in the de novo synthesis of GDP-L-fucose.	GMD2	-0.644485	3.5547e-05	0.000476611	-0.425247	0.0311074	0.41031	NO	YES	0.219238
AT4G05400	NA	NA	-0.638019	5.49739e-07	1.14942e-05	-0.333937	0.0419449	0.46106	NO	NO	0.304082
AT1G65590	Encodes a protein with beta-hexosaminidase activity. Located on the plasma membrane.	ATHEX1	-0.625463	0.00397198	0.0248739	-0.22728	0.0157414	0.299836	NO	NO	0.398183
AT2G46740	NA	AtGulLO5	-0.621261	0.000460036	0.00428321	-1.12814	0.0418323	0.460864	NO	NO	-0.506877
AT3G01720	NA	AtSERGT1	-0.619334	1.86345e-08	5.2797e-07	-0.297807	0.00766229	0.210454	NO	NO	0.321527
AT5G52990	NA	NA	-0.611687	0.000324427	0.00318167	-0.355633	0.00386797	0.146506	NO	NO	0.256054
AT2G32450	NA	NA	-0.610031	0.000335538	0.00327583	-0.581768	0.0456401	0.477061	NO	NO	0.0282631
AT3G02790	NA	MBS1	-0.600068	0.00247935	0.0169211	-0.752545	0.024267	0.366623	NO	YES	-0.152477
AT5G09978	NA	PEP7	-0.596114	0.0077159	0.0418003	-0.855772	7.11755e-07	0.000250924	NO	NO	-0.259658
AT3G52940	Encodes a sterol C-14 reductase required for cell division and expansion and is involved in proper organization of the embryo.	ELL1	-0.591412	0.000789409	0.00667675	-0.199321	0.0424376	0.463604	NO	NO	0.392091
AT2G29660	NA	NA	-0.591089	0.000205999	0.00218301	-0.594485	0.00595856	0.1828	YES	YES	-0.00339586
AT2G32390	Encodes a ionotropic glutamate receptor ortholog, a member of a putative ligand-gated ion channel subunit family	ATGLR3.5	-0.589933	3.52939e-05	0.000475471	-0.242126	0.00246486	0.112197	NO	NO	0.347806
AT5G19770	tubulin 3	TUA3	-0.587388	0.000272685	0.00275516	-0.457475	0.0449667	0.474811	YES	YES	0.129913
AT1G73280	NA	scpl3	-0.583191	0.00356652	0.0228129	-0.583143	0.0452306	0.47491	NO	NO	4.86081e-05
AT4G32780	NA	FL4	-0.580657	0.00871134	0.0459135	-1.06036	0.00834939	0.220381	NO	NO	-0.479708
AT5G66950	NA	NA	-0.570919	1.5365e-07	3.65644e-06	-0.611697	0.0197984	0.335291	NO	NO	-0.0407772
AT5G14000	NA	anac084	-0.567433	0.000438871	0.00410022	-0.388163	2.4732e-07	0.000100868	NO	YES	0.17927
AT5G46740	Encodes a ubiquitin-specific protease.	UBP21	-0.567151	1.59399e-05	0.000235978	-0.400983	1.30277e-19	1.93555e-16	NO	NO	0.166169
AT5G10020	NA	SIRK1	-0.566254	6.24429e-06	0.000102279	-0.609085	0.0103799	0.247401	NO	NO	-0.042831
AT4G09630	NA	NA	-0.565971	0.00063472	0.00557255	-0.466071	0.0328699	0.419444	NO	NO	0.0999003
AT1G27210	NA	NA	-0.563025	0.00131271	0.0101568	0.167838	0.00918584	0.233267	NO	NO	0.730862
AT4G35460	NADPH-dependent thioredoxin reductase 1 (NTR1. Similar to E.coli NTR and has conserved NADPH binding domains.	ATNTRB	-0.560116	0.000289131	0.00289572	0.0965197	0.0119218	0.262407	NO	NO	0.656636
AT5G47490	NA	NA	-0.558485	0.000327885	0.00320978	-0.0410817	0.0352126	0.431598	NO	NO	0.517403
AT2G20100	NA	UKTF1	-0.558212	0.00530919	0.0313027	-0.484336	0.0368582	0.439846	NO	NO	0.0738758
AT2G39890	Encodes a proline transporter with affinity for gly betaine, proline and GABA. Protein is expressed in the vascular tissue, specifically the phloem.	ATPROT1	-0.558035	5.32323e-05	0.000682802	0.0548451	3.21197e-08	1.65914e-05	NO	NO	0.61288
AT5G15510	NA	NA	-0.550583	0.00217364	0.0151687	-0.480087	0.0012976	0.0775135	NO	NO	0.070496
AT1G06110	NA	SKIP16	-0.547779	3.08884e-05	0.000423749	-0.505176	0.03666	0.439498	NO	NO	0.0426031
AT2G45290	NA	TKL2	-0.547278	4.56569e-12	2.29373e-10	-0.613114	0.0282925	0.392838	YES	YES	-0.0658357
AT4G09320	nucleoside diphosphate kinase type 1 (NDPK1) gene, complete	ATNDK1	-0.543317	1.32341e-09	4.57356e-08	-0.331143	0.0123082	0.266154	NO	YES	0.212174
AT5G45510	NA	NA	-0.539388	1.87737e-06	3.51852e-05	-0.821268	0.0253704	0.37196	NO	YES	-0.281881
AT5G49000	NA	NA	-0.537413	0.0084939	0.0450606	-0.143541	0.0412854	0.457505	NO	NO	0.393872
AT3G60900	NA	FLA10	-0.531919	0.00593892	0.0340265	-0.198582	0.0236329	0.36251	NO	NO	0.333337
AT3G09220	putative laccase, a member of laccase family of genes (17 members in Arabidopsis).	LAC7	-0.526957	0.000226901	0.00236857	-0.326937	5.38775e-06	0.00131841	NO	NO	0.20002
AT2G23770	NA	AtLYK4	-0.525773	0.00950522	0.049335	-0.292572	0.0428258	0.465644	NO	NO	0.233201
AT2G36620	RPL24A encodes ribosomal protein L24, homolog of cytosolic RPL24, found in archaea and higher eukaryotes. Arabidopsis has two RPL24 homologs, RPL24A (AT2G36620) and RPL24B (AT3G53020).	RPL24A	-0.524635	4.23629e-05	0.00055553	-0.383696	0.0392287	0.448192	NO	YES	0.140939
AT1G26440	uptake assays in a yeast mutant indicated this splice variant is not a cellular importer for allantoin, uracil or xanthine	ATUPS5	-0.519098	0.00300743	0.0198329	-0.0902137	0.0199696	0.336055	NO	NO	0.428884
AT2G01190	NA	PDE331	-0.517083	1.19086e-07	2.8813e-06	-0.00284735	0.00160612	0.0889736	YES	YES	0.514236
AT2G21045	NA	HAC1	-0.516538	0.000298435	0.00296835	-0.631368	0.018339	0.321668	NO	YES	-0.11483
AT2G39130	NA	NA	-0.514469	0.00252644	0.0172263	0.135378	0.00246078	0.112197	NO	NO	0.649847
AT1G70330	encodes an adenosine transporter that catalyze a proton-dependent adenosine transport.	ENT1	-0.505176	0.00388425	0.0244773	-0.421784	0.0196738	0.335291	YES	YES	0.0833922
AT1G18150	ATMPK8,	ATMPK8	-0.499478	3.42745e-06	5.96518e-05	-0.420525	0.0354245	0.432282	NO	NO	0.0789531
AT5G37020	Encodes a member of the auxin response factor family. Mediates auxin response via expression of auxin regulated genes. Acts redundantly with ARF6 to control stamen elongation and flower maturation. Expression of ARF8 is controlled by miR167.	ARF8	-0.497121	0.000105562	0.00123891	-0.344101	0.00939131	0.236488	NO	NO	0.153021
AT5G66820	NA	NA	-0.493819	0.00380925	0.0240886	-0.177526	0.0470704	0.480651	NO	NO	0.316293
AT1G57860	NA	NA	-0.49245	1.63684e-05	0.000241662	-0.186098	0.00538183	0.173823	NO	YES	0.306352
AT2G43110	NA	NA	-0.489036	0.00096684	0.00789144	-0.592135	0.0413836	0.457969	NO	YES	-0.103099
AT4G14600	NA	NA	-0.486542	0.00437002	0.0268676	-0.145465	0.033726	0.423798	NO	NO	0.341077
AT1G41830	NA	SKS6	-0.482092	0.000533392	0.00481539	-0.336892	0.0450174	0.47491	NO	NO	0.1452
AT5G13610	NA	RRL	-0.481744	0.00216363	0.0151119	-0.16122	0.0161841	0.303313	NO	NO	0.320524
AT1G27030	NA	NA	-0.479983	0.00268392	0.0180505	-0.232814	4.14196e-05	0.00723973	NO	YES	0.247169
AT5G50460	NA	NA	-0.478138	5.63498e-05	0.000716437	-0.101315	0.0327245	0.418365	YES	YES	0.376823
AT3G02230	reversibly glycosylated polypeptide possibly involved in plant cell wall synthesis	ATRGP1	-0.470528	0.000302489	0.00299494	-0.234946	0.0343534	0.426597	NO	NO	0.235582
AT1G07960	Encodes a protein disulfide isomerase-like (PDIL) protein, a member of a multigene family within the thioredoxin (TRX) superfamily.	ATPDIL5-1	-0.468704	1.72852e-06	3.26492e-05	-0.107263	0.0409925	0.456937	NO	NO	0.361442
AT2G26640	Encodes KCS11, a member of the 3-ketoacyl-CoA synthase family involved in the biosynthesis of VLCFA (very long chain fatty acids).	KCS11	-0.467144	0.00804244	0.0431402	-0.342633	0.0323749	0.416399	NO	NO	0.124511
AT5G37000	NA	NA	-0.463494	0.00561502	0.0326797	-0.0414957	0.0152617	0.295572	NO	NO	0.421998
AT5G18400	NA	AtDRE2	0.461778	1.76667e-05	0.000258022	0.16673	7.76505e-06	0.0017367	NO	NO	-0.295048
AT1G47530	NA	DTX33	0.471925	0.00483713	0.0290993	0.603393	0.0309621	0.409938	NO	NO	0.131468
AT5G12140	Encodes a cystatin.	ATCYS1	0.476857	0.00250219	0.0170663	0.231028	0.0227739	0.3565	YES	YES	-0.245829
AT3G14910	NA	NA	0.480788	0.00020788	0.00219757	0.0148608	8.74484e-05	0.0128093	NO	NO	-0.465927
AT1G64060	Interacts with AtrbohD gene to fine tune the spatial control of ROI production and hypersensitive response to cell in and around infection site.	ATRBOH	0.484284	9.3785e-05	0.00111164	0.30876	0.00306385	0.128226	NO	NO	-0.175523
AT4G32940	Encodes a vacuolar processing enzyme belonging to a novel group of cysteine proteinases that is expressed in vegetative organs and is upregulated in association with various types of cell death and under stressed conditions. They are essential in processing seed storage proteins and for mediating the susceptible response of toxin-induced cell death.	AEP3	0.487999	0.00200981	0.0142545	0.726752	0.00128147	0.0775135	NO	YES	0.238754
AT2G46260	NA	LRB1	0.496519	7.97851e-06	0.000126855	0.268797	0.0216021	0.347236	NO	NO	-0.227722
AT4G37940	encodes a MADS box protein, highly expressed in the root.	AGL21	0.505799	4.48195e-05	0.000584917	0.31825	0.000114078	0.0159249	NO	NO	-0.187549
AT3G52890	KCBP-interacting protein kinase interacts specifically with the tail region of KCBP	KIPK	0.505807	3.94565e-05	0.000523259	0.134967	0.0144158	0.287211	NO	NO	-0.37084
AT4G36970	NA	NA	0.507042	0.00209658	0.0147878	0.83105	0.00588124	0.181527	NO	NO	0.324008
AT3G07400	NA	NA	0.508165	0.00146742	0.0110773	0.0536027	0.0159933	0.301924	NO	NO	-0.454562
AT2G34670	NA	NA	0.510954	0.00525496	0.031059	0.252591	0.0304911	0.408085	NO	NO	-0.258363
AT3G60110	NA	NA	0.511446	0.00295556	0.0195562	0.0290925	0.0265314	0.379858	NO	NO	-0.482353
AT3G60260	NA	NA	0.514259	0.000124237	0.00142965	0.0832232	0.0282698	0.392838	YES	YES	-0.431036
AT2G02860	encodes a sucrose transporter in sieve elements and a number of sink tissues and cell types. Gene expression is induced by wounding.	ATSUC3	0.519299	5.17479e-06	8.62585e-05	0.200155	0.009595	0.239375	NO	NO	-0.319144
AT4G01650	NA	NA	0.519324	0.00511419	0.0303675	-0.0881067	0.0127882	0.270594	NO	NO	-0.60743
AT2G22080	NA	NA	0.522011	8.56454e-05	0.00102921	0.113817	0.0200726	0.336055	NO	NO	-0.408195
AT5G12010	NA	NA	0.527052	0.00806944	0.0432636	-0.343403	0.00441299	0.155734	NO	NO	-0.870455
AT2G37520	NA	NA	0.538339	4.80638e-08	1.26747e-06	0.0787585	0.0350355	0.430422	NO	NO	-0.459581
AT2G40540	putative potassium transporter AtKT2p (AtKT2) mRNA,	ATKT2	0.538377	0.0091801	0.0479047	0.50041	0.018448	0.322453	NO	NO	-0.0379662
AT3G15540	Primary auxin-responsive gene. Involved in the regulation stamen filaments development.	IAA19	0.541273	0.000627604	0.00553278	0.25571	2.41122e-05	0.00451833	NO	YES	-0.285564
AT5G41180	NA	NA	0.545938	3.64812e-07	7.9096e-06	0.358016	0.0213171	0.34562	NO	NO	-0.187922
AT3G07370	Encodes AtCHIP, a new class of E3 ubiquitin ligases with three tetratricopeptide repeats and a U-box domain, structurally similar to the animal CHIP proteins. Plays an important role in plant cellular metabolism under temperature stress conditions. Functions as an E3 ubiquitin ligase of protein phosphatase 2A subunits and alters plant response to abscisic acid treatment.	ATCHIP	0.5478	1.00322e-05	0.000155421	0.00104168	0.00875923	0.226607	NO	NO	-0.546758
AT3G18660	Plants expressing an RNAi construct specifically targeting PGSIP1 was shown to have a dramatically reduced amount of starch.	GUX1	0.54861	0.00321632	0.0209684	0.201798	0.0406074	0.454712	YES	YES	-0.346812
AT4G40060	Encodes a homeodomain leucine zipper class I (HD-Zip I) protein.	ATHB-16	0.549044	0.000288106	0.00288945	0.354088	0.00310356	0.128705	NO	NO	-0.194957
AT5G04550	NA	NA	0.54914	3.00465e-07	6.6882e-06	0.216551	0.0137707	0.28022	NO	NO	-0.332589
AT1G19660	NA	AtBBD2	0.551672	0.000819303	0.00688665	0.828756	0.0317464	0.413997	NO	NO	0.277084
AT2G26190	NA	IQM4	0.552257	0.000138045	0.00156286	1.18823	0.00705534	0.202497	NO	YES	0.635968
AT1G63010	NA	PHT5;1	0.553634	0.00148164	0.0111537	0.273164	0.0359917	0.436773	NO	NO	-0.28047
AT5G64220	NA	CAMTA2	0.5599	2.82092e-06	5.01412e-05	0.245989	0.0109526	0.251889	NO	NO	-0.313911
AT2G47900	Member of TLP family	AtTLP3	0.565982	2.0992e-07	4.9041e-06	0.26526	0.047892	0.482755	NO	NO	-0.300721
AT2G43320	NA	NA	0.574698	0.000161249	0.00177105	0.395993	0.0414803	0.458609	NO	NO	-0.178705
AT1G09460	NA	NA	0.580119	1.01627e-05	0.000157094	0.559494	0.0114135	0.257916	NO	NO	-0.0206247
AT4G17895	Encodes a ubiquitin-specific protease.	UBP20	0.58539	4.14755e-05	0.00054488	0.249541	0.000628976	0.0486346	NO	NO	-0.335849
AT5G51830	NA	FRK1	0.597028	3.5839e-05	0.000479589	0.0907754	0.00100971	0.066252	NO	NO	-0.506253
AT3G52060	NA	AtGnTL	0.597993	0.00389915	0.0245641	0.984616	0.00990433	0.243923	NO	NO	0.386622
AT3G63310	Mediates cell elongation in brassinosteroid signaling.	AtLFG2	0.598217	3.81526e-08	1.02478e-06	0.437013	0.012142	0.264618	NO	NO	-0.161204
AT5G56790	NA	NA	0.598227	0.00137801	0.0105232	0.271005	0.017007	0.309489	NO	NO	-0.327222
AT1G70670	NA	AtCLO4	0.60511	1.78378e-05	0.00026017	0.300079	0.00137268	0.0800879	NO	YES	-0.305031
AT2G03090	member of Alpha-Expansin Gene Family. Naming convention from the Expansin Working Group (Kende et al, 2004. Plant Mol Bio). Involved in the formation of nematode-induced syncytia in roots of Arabidopsis thaliana.	ATEXP15	0.613266	0.000594046	0.00528817	0.825766	0.000507478	0.0429087	YES	YES	0.2125
AT3G19100	NA	TAGK2	0.616386	9.50136e-06	0.000148032	0.393435	0.0383635	0.443805	NO	YES	-0.222951
AT3G05880	Induced by low temperatures, dehydration and salt stress and ABA. Encodes a small (54 amino acids), highly hydrophobic protein that bears two potential transmembrane domains.	RCI2A	0.619727	0.00564549	0.0327955	0.144004	0.0422351	0.46278	NO	YES	-0.475723
AT3G08030	NA	NA	0.624344	2.1483e-07	5.00263e-06	0.241147	0.00829625	0.219562	NO	YES	-0.383197
AT2G46370	Encodes a jasmonate-amido synthetase that is a member of the GH3 family of proteins. JAR1 catalyzes the formation of a biologically active jasmonyl-isoleucine (JA-Ile) conjugate. JA-Ile promotes the interaction between JAZ1 and COI1 in the jasmonate signaling pathway. JAR1 localizes to the cytoplasm and is also a phytochrome A signaling component. JAR1 is an auxin-induced gene. Loss of function m…	AtGH3.11	0.624697	4.93741e-05	0.000637837	0.371805	0.0155623	0.298389	NO	NO	-0.252892
AT2G37970	NA	AtHBP2	0.637634	2.9917e-06	5.28737e-05	0.648829	0.000548612	0.0442292	NO	YES	0.0111955
AT5G57410	NA	NA	0.641342	3.64724e-06	6.29221e-05	0.46815	0.0388106	0.446741	YES	YES	-0.173192
AT3G14067	NA	SASP	0.646673	0.00026744	0.00271481	0.934696	0.000110076	0.0154701	NO	NO	0.288022
AT4G36730	member of a gene family encoding basic leucine zipper proteins (GBFs) which bind the G-box	AtGBF1	0.647194	7.95462e-05	0.00096849	0.112138	0.0139032	0.280987	NO	NO	-0.535056
AT1G71692	Encodes a member of the MADS box family of transcription factors. Involved in root cell differentiation and flowering time. Loss of function mutations have abnormal cellular differentiation in the roots and are late flowering. AGL12 along with AGL14, and AGL17 is preferentially expressed in root tissues and represent the only characterized MADS box genes expressed in roots.	AGL12	0.650474	0.00199969	0.0142014	0.151999	7.06751e-06	0.00163338	NO	YES	-0.498475
AT4G16190	NA	NA	0.650747	0.00138704	0.0105725	0.731159	0.0248049	0.36967	NO	YES	0.0804125
AT5G16380	NA	NA	0.652445	0.00236104	0.0162513	0.423199	2.75117e-06	0.000733646	NO	NO	-0.229246
AT1G50600	Encodes a scarecrow-like protein (SCL5). Member of GRAS gene family.	SCL5	0.655173	1.07295e-05	0.00016515	0.591222	0.0456923	0.477348	NO	NO	-0.0639505
AT5G13310	NA	NA	0.662781	3.02849e-06	5.34369e-05	0.146523	0.00989322	0.243923	NO	NO	-0.516258
AT4G11360	Encodes a putative RING-H2 finger protein RHA1b.	RHA1B	0.66661	0.00966961	0.0499428	0.923833	0.0163182	0.304411	NO	NO	0.257222
AT3G04650	NA	NA	0.672067	4.07783e-07	8.77988e-06	0.550005	0.0106732	0.248047	NO	NO	-0.122062
AT4G02880	NA	NA	0.67498	8.57436e-07	1.72146e-05	0.525553	0.0228974	0.357021	NO	NO	-0.149428
AT5G66880	encodes a member of SNF1-related protein kinases (SnRK2) whose activity is activated by ionic (salt) and non-ionic (mannitol) osmotic stress. Enzyme involved in the ABA signaling during seed germination, dormancy and seedling growth.	SNRK2-3	0.676029	1.28836e-06	2.50325e-05	0.912375	0.0353356	0.432282	NO	NO	0.236346
AT5G21920	NA	ATYLMG2	0.680589	7.24975e-06	0.000116549	0.741003	0.0149872	0.292394	NO	NO	0.0604135
AT5G53130	member of Cyclic nucleotide gated channel family	ATCNGC1	0.689751	4.85886e-07	1.0288e-05	0.408444	0.0335026	0.421824	NO	NO	-0.281307
AT4G22270	Encodes a plasma membrane protein involved in the positive regulation of organ size development. Overexpression results in organ size enlargement.	ATMRB1	0.69085	0.00538496	0.031595	-0.0144008	0.00653618	0.193665	NO	NO	-0.70525
AT3G63530	Encodes a novel E3 ubiquitin ligase that acts as a central negative regulator of Arabidopsis floral organ size. Organ size is limited by restricting the period of proliferative growth, rather than the rate of growth and appears to act in a novel pathway, independent of ANT and JAG. Both mRNA and protein are expressed in all actively growing regions of the plant and the vasculature and the protein…	BB	0.695706	2.07434e-05	0.000297748	0.473627	0.0362878	0.438013	NO	NO	-0.222079
AT5G56980	NA	NA	0.704082	7.00776e-06	0.000113078	0.384509	0.0267784	0.380543	NO	NO	-0.319573
AT4G24780	NA	PLL19	0.708804	9.07347e-09	2.76187e-07	0.791793	0.000241441	0.0268651	YES	YES	0.0829892
AT1G18210	NA	NA	0.711062	9.97193e-06	0.000154697	0.237018	0.0145749	0.289272	NO	NO	-0.474044
AT3G18350	NA	NA	0.714958	3.24116e-07	7.11972e-06	0.500837	0.0465099	0.479388	NO	NO	-0.214121
AT4G33980	NA	COR28	0.718046	6.72643e-05	0.000835625	0.562466	0.0418551	0.460871	NO	NO	-0.15558
AT4G15130	NA	ATCCT2	0.724019	0.0063088	0.0355728	-0.128766	0.0201709	0.336451	NO	NO	-0.852785
AT1G26620	NA	NA	0.728931	8.0244e-06	0.000127492	0.44365	0.0311527	0.410372	NO	NO	-0.285281
AT5G62820	NA	CASPL4A2	0.729165	0.00889591	0.0467137	0.891932	0.0461524	0.47831	NO	NO	0.162767
AT4G29940	Homeodomain protein (PRHA). Expression of the gene differs in various vegetative and floral plant tissues and is positively influenced by the phytohormone auxin. It is often associated with regions of developing vascular tissue. The prha promoter is highly responsive to the synthetic auxin, naphthalene acetic acid, in transient assays using tobacco protoplasts. The PRHA protein has the capacity t…	PRHA	0.738939	3.70105e-05	0.000494301	0.112134	0.0291214	0.399028	NO	NO	-0.626805
AT3G59140	member of MRP subfamily	ABCC10	0.743358	0.00437665	0.0268931	0.79422	0.000384254	0.0366628	NO	NO	0.050862
AT5G24610	NA	NA	0.746146	2.44162e-06	4.40486e-05	0.394739	0.0244138	0.367977	NO	YES	-0.351407
AT3G55430	NA	NA	0.749775	3.53599e-05	0.000475809	0.159601	0.0149437	0.292302	NO	NO	-0.590174
AT3G05220	NA	NA	0.751254	4.05084e-11	1.80524e-09	0.266642	0.0342462	0.426594	NO	NO	-0.484612
AT2G41070	Transcription factor homologous to ABI5. Regulates AtEm1 expression by binding directly at the AtEm1 promoter. Located in the nucleus and expressed during seed maturation in the cotyledons and later in the whole embryo.	ATBZIP12	0.754581	0.00126006	0.00981945	0.380488	0.0474736	0.48195	NO	NO	-0.374094
AT3G07310	NA	NA	0.768213	0.00762549	0.0414881	1.63301	0.00366983	0.141882	NO	NO	0.864798
AT1G52720	NA	NA	0.768561	1.96581e-06	3.66529e-05	0.335129	0.0215861	0.347236	NO	YES	-0.433432
AT3G46450	NA	NA	0.769604	9.39843e-06	0.000146636	0.536362	0.0347037	0.427629	NO	NO	-0.233243
AT5G50820	NA	anac097	0.77065	0.00374001	0.0237268	-0.37594	0.0233047	0.360668	NO	NO	-1.14659
AT1G79460	Encodes for a protein with ent-kaurene synthase B activity which catalyzes the second step in the cyclization of GGPP to ent-kaurene in the gibberellins biosynthetic pathway.	ATKS	0.774951	0.000241172	0.00249245	0.4481	0.0274069	0.385699	NO	NO	-0.326852
AT3G03440	NA	NA	0.781683	0.000201112	0.00213957	0.226768	3.29207e-07	0.000126806	NO	NO	-0.554915
AT1G69040	ACT-domain containing protein involved in feedback regulation of amino acid metabolism	ACR4	0.78385	2.96575e-13	1.73026e-11	0.554219	0.00697599	0.201529	NO	YES	-0.229631
AT3G11580	NA	NGAL2	0.786486	0.00767777	0.0416473	1.32825	0.0292023	0.39961	NO	NO	0.541767
AT3G11820	Encodes a syntaxin localized at the plasma membrane (SYR1, Syntaxin Related Protein 1, also known as SYP121, PENETRATION1/PEN1). SYR1/PEN1 is a member of the SNARE superfamily proteins. SNARE proteins are involved in cell signaling, vesicle traffic, growth and development. SYR1/PEN1 functions in positioning anchoring of the KAT1 K+ channel protein at the plasma membrane. Transcription is upregula…	AT-SYR1	0.788248	9.16974e-13	5.11596e-11	0.255932	0.0441777	0.471713	NO	NO	-0.532316
AT3G51940	NA	NA	0.793703	4.8648e-05	0.000629582	0.296301	0.0225498	0.354315	NO	NO	-0.497402
AT2G40460	NA	NA	0.796017	0.00323743	0.0210617	1.55137	0.0323086	0.41611	NO	NO	0.755358
AT1G11630	NA	PPR336L	0.796553	0.000957413	0.00782332	0.342548	0.00614665	0.185022	NO	NO	-0.454005
AT3G47420	Encodes a Pi starvation-responsive protein AtPS3.	AtG3Pp1	0.799208	1.15598e-05	0.000177052	0.765735	0.00392869	0.147419	NO	NO	-0.0334733
AT1G60430	NA	ARPC3	0.800403	5.14279e-05	0.00066122	0.455588	0.0399169	0.451235	NO	NO	-0.344816
AT4G02195	member of SYP4 Gene Family	ATSYP42	0.802808	7.2782e-08	1.8518e-06	0.37155	0.0445728	0.473259	NO	NO	-0.431258
AT1G73850	NA	NA	0.803012	5.33694e-05	0.000684156	0.342223	0.00819143	0.219	NO	NO	-0.460789
AT4G36380	Encodes a cytochrome P-450 gene that is involved in leaf blade expansion by controlling polar cell expansion in the leaf length direction. Member of the CYP90C CYP450 family. ROT3 was shown to be involved in brassinosteroid biosynthesis, most likely in the conversion step of typhasterol (TY) to castasterone (CS). As 6-deoxo-CS was unable to restore the phenotype of rot3-1, it has been postulated …	ROT3	0.806568	1.67606e-08	4.80523e-07	0.639487	0.0204534	0.337644	YES	YES	-0.167081
AT5G65630	This gene is predicted to encode a bromodomain-containing protein. Plant lines expressing RNAi constructs targeted against GTE7 show some resistance to agrobacterium-mediated root transformation.	GTE7	0.807949	1.75732e-11	8.2552e-10	0.23077	0.000874923	0.0596669	NO	NO	-0.57718
AT2G03760	Encodes a brassinosteroid sulfotransferase. In vitro experiements show that this enzyme has a preference for 24-epibrassinosteroids, particularly 24-epicathasterone, but does not act on castasterone and brassinolide. It is differentially expressed during development, being more abundant in young seedlings and actively growing cell cultures. Expression is induced in response to salicylic acid and …	AtSOT1	0.80809	3.13196e-05	0.000429393	1.16235	0.0114202	0.257916	NO	YES	0.354255
AT5G16630	NA	ATRAD4	0.809074	2.19261e-06	4.01232e-05	0.211526	1.68913e-05	0.00325315	NO	NO	-0.597548
AT1G10760	Encodes an &#945;-glucan, water dikinase required for starch degradation. Involved in cold-induced freezing tolerance. Mutations that eliminate the GWD protein or affect the dikinase domain of the enzyme dramatically reduce both the amount of phosphate in the amylopectin and the rate of starch degradation. Mature leaves of these mutants accumulate amounts of starch up to seven times greater than …	GWD	0.810187	1.09339e-07	2.67228e-06	0.255353	0.0110074	0.252152	NO	NO	-0.554834
AT1G55850	encodes a protein similar to cellulose synthase	ATCSLE1	0.810637	1.23715e-06	2.41022e-05	0.813986	0.0157611	0.299936	NO	YES	0.00334927
AT5G38730	NA	NA	0.813915	0.00639175	0.0359378	0.0285443	0.00584762	0.181268	NO	NO	-0.785371
AT1G13300	Overexpression confers hypersensitivity to low phosphate-elicited inhibition of primary root growth.	AtNIGT1	0.820002	0.00072877	0.00623925	0.153684	0.00191589	0.097913	NO	NO	-0.666319
AT1G15800	NA	NA	0.826258	0.000828992	0.00695194	0.44723	0.0110071	0.252152	NO	NO	-0.379028
AT5G07290	AML4 A member of mei2-like gene family, predominantly plant-based family of genes encoding RNA binding proteins with characteristic presence of a highly conserved RNA binding motif first described in the mei2 gene of the fission yeast S. pombe. In silico analyses reveal nine mei2 -like genes in A. thaliana. They were grouped into four distinct clades, based on overall sequence similarity and subf…	AML4	0.826271	9.7944e-10	3.42851e-08	0.591435	0.03948	0.448735	NO	NO	-0.234837
AT3G53620	Encodes a soluble protein with inorganic pyrophosphatase activity that is highly specific for Mg-inorganic pyrophosphate.	AtPPa4	0.834058	3.2056e-13	1.86019e-11	0.392936	1.49507e-05	0.00293372	NO	YES	-0.441122
AT1G24440	NA	NA	0.834845	3.23018e-05	0.000441186	1.03912	0.000445976	0.0398124	NO	NO	0.204273
AT3G14050	NA	AT-RSH2	0.835321	6.69957e-05	0.00083372	1.21743	0.021352	0.34562	NO	NO	0.382104
AT4G14990	NA	AtPAT1H2	0.840029	1.43415e-09	4.90938e-08	0.53287	0.00577648	0.180372	NO	NO	-0.307159
AT5G42570	NA	NA	0.840221	5.40898e-07	1.13203e-05	0.119045	0.00014347	0.0192605	NO	YES	-0.721176
AT4G24050	NA	NA	0.840247	9.98968e-07	1.97996e-05	0.92055	0.0401644	0.452535	NO	NO	0.0803026
AT1G43650	NA	UMAMIT22	0.849058	0.00392458	0.0246619	0.878036	0.00359111	0.140141	NO	YES	0.0289785
AT1G01010	NA	ANAC001	0.85256	7.13744e-06	0.000114829	0.612017	0.0054527	0.174486	NO	NO	-0.240543
AT2G32990	NA	AtGH9B8	0.853066	0.00215894	0.0150927	0.924905	0.0197812	0.335291	NO	NO	0.0718397
AT5G62090	NA	SLK2	0.855288	6.26003e-09	1.96901e-07	0.654829	0.0362678	0.438013	NO	NO	-0.200459
AT5G61670	Encodes a close homolog of the Cauliflower OR (Orange) protein. The function of OR is to induce the differentiation of proplastids or other noncolored plastids into chromoplasts for carotenoid accumulation. Both proteins contain a Cysteine-rich zinc finger domain that is highly specific to DnaJ-like molecular chaperons.	AtOR	0.855763	1.44983e-07	3.45776e-06	0.956592	0.0202558	0.336833	NO	NO	0.100829
AT4G16790	NA	NA	0.858904	9.66135e-05	0.00114329	0.042383	0.00195059	0.0990473	YES	NO	-0.816521
AT3G43270	NA	NA	0.86023	0.00062226	0.00549467	0.422168	0.00574	0.180351	NO	NO	-0.438062
AT3G06778	NA	NA	0.860446	0.000118593	0.00137198	0.746545	0.0208344	0.341225	NO	YES	-0.113901
AT1G79270	NA	ECT8	0.860638	1.53348e-06	2.92967e-05	0.791311	0.0491101	0.487121	NO	NO	-0.0693267
AT1G71950	NA	SPI-1	0.867906	8.40976e-10	2.98231e-08	0.216182	0.0140724	0.283081	NO	YES	-0.651724
AT4G05050	polyubiquitin gene, belongs to a subtype group with UBQ10 and UBQ14. Various ecotypes of Arabidopsis have different numbers of ubiquitin repeats within this gene.	UBQ11	0.874905	6.17568e-10	2.23013e-08	0.307502	0.00165303	0.0902441	NO	YES	-0.567403
AT1G19020	NA	NA	0.87875	4.61023e-05	0.000599137	0.474158	0.039191	0.448144	NO	NO	-0.404591
AT5G59790	NA	SOK5	0.898558	0.00211214	0.0148493	0.85085	0.0255799	0.372854	NO	NO	-0.0477074
AT5G17490	DELLA subfamily member involved in GA signal transduction	AtRGL3	0.907004	0.000905743	0.00746576	0.256283	3.19663e-114	6.649e-110	NO	NO	-0.650722
AT3G01350	NA	NA	0.908022	0.00117401	0.00927205	-0.155067	3.4501e-06	0.000864603	NO	NO	-1.06309
AT2G37650	NA	NA	0.915418	0.00273436	0.0183217	0.825218	0.0287975	0.396845	NO	NO	-0.0901995
AT3G14690	putative cytochrome P450	CYP72A15	0.916853	0.000629737	0.00554319	0.961217	0.0346931	0.427629	NO	NO	0.0443635
AT2G46420	NA	NA	0.919773	0.00546432	0.0319483	1.06148	0.0150005	0.292394	NO	NO	0.141703
AT3G62010	NA	NA	0.920023	0.000320493	0.00315021	0.908621	0.0302151	0.405991	NO	NO	-0.0114025
AT1G07870	NA	NA	0.926646	0.000527552	0.00477459	0.811139	0.0360707	0.436966	NO	NO	-0.115506
AT5G15180	NA	PRX56	0.941351	0.000567247	0.00507459	1.20334	0.019709	0.335291	NO	NO	0.261986
AT5G20900	NA	JAZ12	0.941466	0.000210346	0.00221824	1.11329	0.0271806	0.383414	NO	YES	0.171828
AT3G26980	NA	MUB4	0.941648	0.000357437	0.00345543	0.755498	0.0196455	0.335291	NO	NO	-0.18615
AT3G01430	NA	NA	0.941791	1.73083e-05	0.000253641	0.362371	0.0183894	0.321843	NO	NO	-0.579421
AT2G29740	NA	UGT71C2	0.943653	1.28525e-06	2.49945e-05	1.37527	8.09899e-05	0.0121194	NO	NO	0.431616
AT5G45350	NA	NA	0.945181	9.05788e-05	0.00107834	0.435435	0.00438851	0.155361	NO	NO	-0.509746
AT3G59350	NA	NA	0.946491	4.42309e-06	7.46456e-05	0.246054	0.00199096	0.100271	NO	YES	-0.700438
AT3G47470	Encodes a chlorophyll a/b-binding protein that is more similar to the PSI Cab proteins than the PSII cab proteins. The predicted protein is about 20 amino acids shorter than most known Cab proteins.	CAB4	0.967764	0.000491078	0.00451987	1.43598	0.000463216	0.0404827	NO	NO	0.468213
AT3G15354	Encodes a member of the SPA (suppressor of phyA-105) protein family (SPA1-SPA4). SPA proteins contain an N-terminal serine/threonine kinase-like motif followed by a coiled-coil structure and a C-terminal WD-repeat domain. SPA proteins function redundantly in suppressing photomorphogenesis in dark- and light-grown seedlings. SPA3 (and SPA4) predominantly regulates elongation growth in adult plants.	SPA3	0.968529	0.000424865	0.0039969	1.13358	0.00285551	0.122716	NO	NO	0.16505
AT5G17360	NA	NA	0.969655	0.00801229	0.0430316	1.29581	1.45408e-05	0.00290432	NO	NO	0.326159
AT3G23030	auxin inducible gene expressed in the nucleus	IAA2	0.977629	0.000520505	0.00472658	1.00606	0.00618149	0.185534	NO	NO	0.0284341
AT2G16900	NA	NA	0.988335	0.000160122	0.00176201	0.0750192	0.00730134	0.206221	NO	NO	-0.913316
AT5G66070	NA	AtARRE	0.990131	0.00578366	0.0333394	0.653963	0.0245448	0.368615	NO	NO	-0.336168
AT3G13310	NA	DJC66	0.996766	7.32875e-06	0.000117645	0.805779	0.0376873	0.440769	NO	NO	-0.190987
AT4G34680	Encodes a member of the GATA factor family of zinc finger transcription factors.	GATA3	0.998634	0.000176018	0.00191006	0.705923	0.0446501	0.473838	NO	NO	-0.292711
AT1G08720	enhanced disease resistance 1 (EDR1) confers resistance to powdery mildew disease caused by the fungus Erysiphe cichoracearum	ATEDR1	1.004	8.69668e-20	1.12348e-17	0.834246	0.0458018	0.478062	NO	NO	-0.169753
AT3G15790	Protein containing methyl-CpG-binding domain.Has sequence similarity to human MBD proteins.	ATMBD11	1.01407	0.000142824	0.00160274	0.728954	0.00482819	0.163828	NO	NO	-0.285115
AT2G35260	NA	NA	1.02574	0.00385063	0.0243149	1.5958	0.00794866	0.214996	NO	NO	0.570063
AT5G24530	Encodes a putative 2OG-Fe(II) oxygenase that is defense-associated but required for susceptibility to downy mildew.	AtDMR6	1.02667	5.00973e-05	0.000646026	0.533683	0.0431606	0.46691	NO	NO	-0.492985
AT1G77060	NA	NA	1.03386	0.00502857	0.0299987	0.431991	0.0168198	0.307698	NO	NO	-0.60187
AT5G18610	NA	PBL27	1.03456	2.11577e-17	1.985e-15	0.835898	0.00128949	0.0775135	NO	NO	-0.198662
AT3G51910	member of Heat Stress Transcription Factor (Hsf) family	AT-HSFA7A	1.0365	1.29263e-05	0.000196044	1.49838	0.00325007	0.132456	NO	NO	0.461872
AT4G05010	NA	AtFBS3	1.04045	2.12019e-21	3.17342e-19	0.560975	0.0395613	0.449168	NO	NO	-0.479472
AT5G62350	NA	NA	1.054	2.34271e-05	0.000329512	0.346789	0.0374303	0.440489	NO	YES	-0.707213
AT4G34480	NA	NA	1.05981	8.51281e-12	4.12077e-10	0.762654	0.0479611	0.482755	NO	NO	-0.29716
AT5G57030	Lutein-deficient 2 (LUT2) required for lutein biosynthesis, member of the xanthophyll class of carotenoids. Encodes lycopene epsilon cyclase	LUT2	1.06285	0.00212256	0.0148881	1.85012	0.000156922	0.0200243	NO	NO	0.787276
AT5G64260	NA	EXL2	1.07556	5.65065e-15	4.0608e-13	1.20353	0.0135387	0.278956	NO	YES	0.127976
AT3G04240	Has O-linked N-acetyl glucosamine transferase activity. Similar to Arabidopsis SPY gene.	SEC	1.08096	2.69405e-24	5.22045e-22	0.788503	0.0367755	0.439843	NO	NO	-0.292453
AT3G12920	NA	BRG3	1.08362	0.00212376	0.0148881	0.934697	0.0420366	0.461404	NO	NO	-0.14892
AT5G17240	NA	SDG40	1.08648	0.000519423	0.0047207	0.0108922	1.65727e-23	3.44712e-20	NO	NO	-1.07559
AT4G32020	NA	NA	1.08765	2.8332e-13	1.66186e-11	0.693008	0.0334822	0.421824	NO	NO	-0.394644
AT1G09520	NA	NA	1.09317	2.54367e-10	9.80556e-09	0.538316	0.00576006	0.180372	NO	NO	-0.554855
AT1G42990	AtbZIP60 consists of a bZIP DNA binding domain followed by a putative transmembrane domain. GFP fusions containing the first 260 amino acids (AtbZIP60deltaC) are nuclear-localized. AtbZIP60 is upregulated by the addition of tunicamycin (ER stress response inductor), DTT (inhibitor of disulfide bond formation) and azetin-2-carboxylate (proline analog perturbing protein structure). Upon ER stress t…	ATBZIP60	1.09375	7.12685e-07	1.45507e-05	0.823899	0.0372294	0.440464	NO	NO	-0.269856
AT4G25680	NA	NA	1.09658	8.8637e-18	8.86492e-16	0.749554	0.040618	0.454712	NO	NO	-0.347031
AT4G12720	Encodes a protein with ADP-ribose hydrolase activity. Negatively regulates EDS1-conditioned plant defense and programmed cell death.	AtNUDT7	1.09703	0.00384834	0.0243075	0.854797	0.0431752	0.46691	NO	NO	-0.242237
AT5G13820	Encodes a protein that specifically binds plant telomeric DNA repeats. It has a single Myb telomeric DNA-binding domain in C-terminus that prefers the sequence TTTAGGG.	ATBP-1	1.09706	5.9205e-08	1.54068e-06	0.655344	0.0440674	0.471452	NO	YES	-0.441713
AT3G17860	JAZs are direct targets of the SCFCOI1 E3 ubiquitin-ligase and JA treatment induces their proteasome-mediated degradation. Furthermore, JAI3 negatively regulates the key transcriptional activator of JA responses, AtMYC2. The C-terminal portion of JAZ3, including the Jas domain, appears to be important for JAZ3-COI1 binding in the presence of coronatine.	JAI3	1.10398	2.3922e-05	0.000335604	0.866528	0.00314531	0.129549	NO	NO	-0.237455
AT3G46640	Encodes a myb family transcription factor with a single Myb DNA-binding domain (type SHAQKYF) that is unique to plants and is essential for circadian rhythms, specifically for transcriptional regulation within the circadian clock. LUX is required for normal rhythmic expression of multiple clock outputs in both constant light and darkness. It is coregulated with TOC1 and seems to be repressed by C…	LUX	1.10669	8.25882e-10	2.93357e-08	0.410724	0.000628293	0.0486346	NO	NO	-0.695968
AT1G79660	NA	NA	1.10865	2.46329e-12	1.30392e-10	0.321492	0.0181075	0.318913	NO	NO	-0.787162
AT2G23320	Encodes WRKY DNA-binding protein 15 (WRKY15).	AtWRKY15	1.11426	3.02211e-08	8.23979e-07	0.861176	0.0222934	0.352358	NO	YES	-0.253088
AT1G22400	NA	ATUGT85A1	1.11622	3.65965e-05	0.000489374	-0.313344	0.00465247	0.160273	NO	YES	-1.42957
AT5G57100	NA	NA	1.11995	1.41433e-13	8.64652e-12	0.798734	0.00429169	0.153403	NO	NO	-0.32122
AT3G60520	NA	NA	1.13295	2.12718e-10	8.30327e-09	0.345533	4.18126e-05	0.00724752	NO	NO	-0.787415
AT4G13710	NA	NA	1.14242	1.07374e-07	2.63018e-06	0.931533	0.0220646	0.351144	NO	NO	-0.210891
AT2G29670	NA	NA	1.14647	4.91663e-07	1.039e-05	1.17601	0.00059978	0.046983	NO	NO	0.0295391
AT3G11420	NA	NA	1.14786	4.39352e-09	1.41894e-07	0.870506	0.031953	0.414914	NO	NO	-0.277356
AT1G64390	NA	AtGH9C2	1.15348	5.43262e-12	2.71044e-10	1.18662	0.00398557	0.147783	NO	NO	0.0331397
AT4G01540	Encodes a membrane-bound NAC (for NAM, ATAF1/2, CUC2) transcription factor, designated NTM1 (for NAC with transmembrane motif1). NTM1 regulates cell division in Arabidopsis.	ANAC068	1.15394	1.50408e-13	9.14373e-12	0.651467	0.00462563	0.159822	NO	NO	-0.502469
AT1G66760	NA	NA	1.15922	0.000634518	0.00557255	0.668963	5.08823e-05	0.00838617	NO	YES	-0.490261
AT3G22840	Encodes an early light-inducible protein.	ELIP	1.16027	0.000103177	0.00121566	1.25954	0.0311132	0.41031	YES	YES	0.0992678
AT3G03020	NA	NA	1.16388	0.00243776	0.0166898	0.349025	0.00510131	0.16923	NO	NO	-0.814851
AT2G17840	Identified as drought-inducible gene by differential hybridization. Upregulated by high light, drought, cold and salt stress determined by microarray analysis.	ERD7	1.16506	3.14933e-07	6.9532e-06	0.255476	0.00740292	0.207242	NO	NO	-0.909584
AT3G49690	Putative homolog of the Blind gene in tomato. Together with RAX1 and RAX3 belong to the class R2R3 MYB genes; encoded by the Myb-like transcription factor MYB84, regulates axillary meristem formation.	ATMYB84	1.16771	0.000792724	0.00669435	0.941894	0.00854816	0.222809	NO	NO	-0.225817
AT5G66050	NA	NA	1.169	7.84785e-08	1.98742e-06	0.616681	0.0070486	0.202497	NO	NO	-0.552315
AT5G57010	NA	NA	1.16968	2.44764e-08	6.7991e-07	0.776787	0.00667052	0.196483	NO	NO	-0.392897
AT2G46940	NA	NA	1.17166	0.0044655	0.0273153	0.392566	0.000407902	0.0378766	NO	NO	-0.779097
AT4G34280	NA	DHU1	1.17292	5.01763e-09	1.59674e-07	1.02486	0.0024651	0.112197	NO	NO	-0.148056
AT3G61870	NA	NA	1.17842	0.000527487	0.00477459	1.95634	0.000494084	0.0424667	NO	NO	0.777913
AT5G48250	NA	BBX8	1.18622	9.78099e-08	2.42049e-06	0.400125	0.000368645	0.0359991	NO	NO	-0.786096
AT2G22430	Encodes a homeodomain leucine zipper class I (HD-Zip I) protein that is a target of the protein phosphatase ABI1 and regulates hormone responses in Arabidopsis.	ATHB6	1.20153	6.60049e-06	0.000107337	0.841006	0.0289531	0.398209	NO	YES	-0.360525
AT5G58670	phosphatidylinositol-specific phospholipase C is induced to a significant extent under various environmental stresses, such as dehydration, salinity, and low temperature. May play a role in secondary ABA response. There are two genes called ATPLC1, one corresponding to AT4g38530 and one corresponding ot AT5g58670 (this one).	ATPLC	1.21535	0.00503333	0.0300095	0.973384	0.00499907	0.16742	NO	NO	-0.241969
AT2G26690	NA	AtNPF6.2	1.21594	0.00503453	0.0300095	1.62864	0.00708632	0.202559	NO	YES	0.412705
AT5G18040	NA	HTT2	1.22211	0.000520299	0.00472658	0.08339	2.81263e-09	1.88718e-06	NO	NO	-1.13872
AT2G37440	NA	NA	1.22256	4.99994e-07	1.05558e-05	2.03185	0.0141307	0.283209	NO	NO	0.809286
AT4G22758	NA	NA	1.22325	0.000323833	0.00317872	0.623176	0.0438241	0.469867	NO	NO	-0.60007
AT1G74080	Encodes a putative transcription factor, member of the R2R3 factor gene family (MYB122).	ATMYB122	1.22444	0.00492659	0.0295527	0.280581	1.46612e-05	0.00290432	NO	NO	-0.943855
AT1G61460	NA	NA	1.23208	6.7092e-05	0.000833962	0.804561	0.0164475	0.305453	NO	NO	-0.427522
AT3G56550	NA	NA	1.24014	0.00440176	0.0270168	-0.169747	0.000923028	0.0617331	NO	NO	-1.40988
AT1G32760	NA	NA	1.24129	1.89772e-12	1.01444e-10	0.496413	0.0217262	0.348155	NO	NO	-0.744879
AT1G69840	NA	AtHIR1	1.24161	0.00115667	0.00918186	0.449494	0.0254875	0.372281	NO	NO	-0.792111
AT1G75860	NA	NA	1.2479	4.27377e-15	3.10213e-13	0.45255	0.0314658	0.412146	NO	NO	-0.795353
AT1G02400	Encodes a gibberellin 2-oxidase that acts on C19 gibberellins but not C20 gibberellins.	ATGA2OX4	1.25886	9.15279e-11	3.83481e-09	0.561819	0.0238243	0.363304	NO	YES	-0.697046
AT4G24380	NA	NA	1.26305	0.00601762	0.0342873	0.90028	0.0208342	0.341225	NO	YES	-0.362774
AT5G39580	NA	NA	1.26333	0.00803663	0.0431303	-0.533504	0.000315919	0.0328556	NO	NO	-1.79684
AT1G55915	NA	WSS1A	1.26973	3.25653e-05	0.000443948	0.424641	0.00227011	0.107804	NO	NO	-0.845088
AT5G67230	Encodes a member of the GT43 family glycosyltransferases involved in glucuronoxylan biosynthesis: AT2G37090 (IRX9) and AT1G27600 (IRX9-L or I9H, IRX9 homolog); AT4G36890 (IRX14) and AT5G67230 (IRX14-L or I14H, IRX14 homolog). They form two functionally non-redundant groups essential for the normal elongation of glucuronoxylan backbone. I9H functions redundantly with IRX9, I14H is redundant with I…	I14H	1.27684	5.65966e-07	1.17768e-05	1.08813	0.0383357	0.443782	YES	YES	-0.188703
AT1G22510	NA	NA	1.28283	0.000209421	0.00220956	0.801645	0.00708957	0.202559	NO	NO	-0.481182
AT4G24480	NA	NA	1.28839	4.30595e-09	1.39273e-07	0.910954	0.00209743	0.101931	NO	NO	-0.377432
AT1G30320	NA	NA	1.2917	2.88802e-10	1.1048e-08	0.926649	0.0169223	0.308729	NO	NO	-0.365048
AT1G49720	Identified as a protein that binds to abscisic acid response elements. May mediate transcriptional regulation of ABA responses.	ABF1	1.29417	9.69254e-09	2.93385e-07	0.792009	0.0103385	0.247401	NO	NO	-0.502158
AT4G02280	Encodes a protein with sucrose synthase activity (SUS3). It appears to be important for sucrose metabolism in developing seeds, especially during the late maturation phase, about 18 days after flowering.	ATSUS3	1.30593	0.00156953	0.0116616	1.04085	0.0419844	0.461075	NO	NO	-0.26508
AT5G59570	NA	BOA	1.30638	0.00044177	0.00412553	0.778635	0.0173216	0.31077	NO	NO	-0.527748
AT1G44446	Encodes chlorophyllide <i>a</i> oxygenase which converts chlorophyllide <i>a</i> to chlorophyllide <i>b</i> by catalyzing two successive hydroxylations at the 7-methyl group of chlorophyllide <i>a</i> . Mutants are deficient in pigments that associate with thylakoid membrane proteins, lacking chlorophyll <i>b</i> and light-harvesting proteins of photosystem II. The protein was shown through cross…	ATCAO	1.30726	5.63233e-08	1.47275e-06	2.50061	8.44531e-07	0.000287971	NO	NO	1.19335
AT5G18670	putative beta-amylase BMY3 (BMY3)	BAM9	1.30752	6.03755e-05	0.000760935	1.5007	0.0121623	0.264618	NO	NO	0.193177
AT3G49630	NA	NA	1.30766	0.000132384	0.00150583	0.743304	0.0482418	0.482755	NO	NO	-0.56436
AT1G73750	NA	NA	1.3148	9.36923e-08	2.33456e-06	1.54001	0.0307891	0.409733	YES	NO	0.225203
AT3G12700	NA	NANA	1.31704	7.24171e-09	2.24204e-07	1.00177	0.0485166	0.483875	NO	NO	-0.31527
AT4G02380	Encodes AtLEA5 (late embryogenesis abundant like protein). Also known as SENESCENCE-ASSOCIATED GENE 21 (SAG21). Has a role on oxidative stress tolerance. mRNA levels are elevated in response to various stresses.	AtLEA5	1.32026	8.56732e-06	0.000135325	0.748038	0.00268041	0.117621	NO	NO	-0.572225
AT1G30260	NA	NA	1.32148	0.000720398	0.00618675	1.02803	0.000621447	0.0484124	NO	NO	-0.293457
AT4G38060	NA	CCI2	1.32875	1.77357e-14	1.20287e-12	1.51784	0.0115028	0.259219	NO	YES	0.189097
AT3G23400	NA	FIB4	1.33701	3.46349e-10	1.30978e-08	1.43675	0.0175848	0.31283	NO	NO	0.0997392
AT3G07650	This gene belongs to the CO (CONSTANS) gene family. This gene family is divided in three subgroups: groups III, to which COL9 belongs, is characterised by one B-box (supposed to regulate protein-protein interactions) and a second diverged zinc finger. COL9 downregulates expression of CO (CONSTANS) as well as FT and SOC1 which are known regulatory targets of CO.	BBX7	1.34501	4.04777e-06	6.89551e-05	0.568231	0.0308553	0.409843	NO	NO	-0.776779
AT5G13740	Encodes ZIF1 (ZINC-INDUCED FACILITATOR1), a member of the Major Facilitator Superfamily (MFS) of membrane proteins which are found in all organisms and transport a wide range of small, organic molecules. Involved in a mechanism of Zn sequestration, possibly by transport of a Zn ligand or Zn-ligand complex into vacuoles.	ZIF1	1.3471	2.65901e-11	1.21492e-09	0.988125	0.0376984	0.440769	NO	YES	-0.35898
AT3G58790	Encodes a protein with putative galacturonosyltransferase activity.	GAUT15	1.35355	6.7894e-08	1.74173e-06	0.558477	0.0101926	0.247092	NO	NO	-0.795068
AT5G15970	Encodes a gene that can be induced by cold and abscisic acid and may be involved in cold acclimation and salt tolerance.	AtCor6.6	1.35361	2.80257e-07	6.30301e-06	1.11533	0.0012051	0.0743801	NO	NO	-0.238288
AT2G32930	Encodes a zinc finger protein.	ZFN2	1.36085	1.1675e-07	2.82793e-06	0.943125	0.0166462	0.307495	NO	NO	-0.417727
AT3G49790	NA	NA	1.37217	2.5635e-06	4.59419e-05	1.79139	0.0463801	0.479	NO	NO	0.41922
AT1G70800	NA	CAR6	1.38193	2.63311e-05	0.000365386	0.687165	0.0229666	0.357563	NO	NO	-0.694762
AT3G49220	NA	PME34	1.38374	3.49963e-13	2.02002e-11	0.926791	0.0127153	0.270152	YES	NO	-0.456946
AT4G27350	NA	NA	1.39356	2.81369e-15	2.113e-13	0.897755	0.00736911	0.207157	NO	NO	-0.495809
AT2G36220	NA	NA	1.41217	1.51432e-08	4.38203e-07	1.09656	0.0331648	0.420245	NO	NO	-0.31561
AT2G28650	A member of EXO70 gene family, putative exocyst subunits, conserved in land plants. Arabidopsis thaliana contains 23 putative EXO70 genes, which can be classified into eight clusters on the phylogenetic tree.	ATEXO70H8	1.41467	3.77596e-05	0.000503376	0.102224	0.0159977	0.301924	NO	NO	-1.31245
AT5G67190	encodes a member of the DREB subfamily A-5 of ERF/AP2 transcription factor family. The protein contains one AP2 domain. There are 16 members in this subfamily including RAP2.1, RAP2.9 and RAP2.10.	DEAR2	1.42309	1.07129e-07	2.63011e-06	1.55465	0.00814274	0.218149	NO	NO	0.13156
AT1G76185	NA	NA	1.42668	8.45998e-18	8.50032e-16	0.597847	0.0227857	0.3565	NO	NO	-0.828837
AT5G48070	putative xyloglucan endotransglycosylase/hydrolase, expressed primarily in the stele of mature non-elongating regions of both the main and the lateral root. Is expressed in lateral root primordia but expression ceases after lateral root begins to grow.	ATXTH20	1.42833	0.00162481	0.0120025	1.01832	0.0125894	0.268573	NO	NO	-0.410006
AT4G27652	NA	NA	1.42945	0.000101941	0.0012024	1.22337	0.020513	0.338091	NO	NO	-0.206083
AT1G19180	JAZ1 is a nuclear-localized protein involved in jasmonate signaling. JAZ1 transcript levels rise in response to a jasmonate stimulus. JAZ1 can interact with the COI1 F-box subunit of an SCF E3 ubiquitin ligase in a yeast-two-hybrid assay only in the presence of jasmonate-isoleucine (JA-ILE) or coronatine. Application of jasmonate methyl ester to Arabidopsis roots reduces the levels of a JAZ1:GUS …	AtJAZ1	1.43371	0.00016637	0.00181809	1.13283	0.00264834	0.11646	NO	NO	-0.300875
AT4G30830	NA	NA	1.43808	0.000437251	0.00409197	0.406242	0.00089226	0.0602565	NO	NO	-1.03183
AT3G25260	NA	AtNPF4.1	1.44156	0.00443738	0.0272046	0.615821	8.42039e-05	0.0125103	NO	NO	-0.825744
AT1G19400	NA	E-4PDHase	1.44599	1.2516e-26	2.88973e-24	1.04973	0.0347795	0.428282	NO	NO	-0.39626
AT5G56050	NA	NA	1.44824	3.5396e-05	0.000475855	0.870911	0.0385573	0.445259	NO	NO	-0.577332
AT1G50590	NA	NA	1.45971	0.00453171	0.0276305	1.29159	0.033898	0.424902	NO	NO	-0.168123
AT1G71960	Encodes a plasma membrane localized ABC transporter involved in abscisic acid transport and responses.	ABCG25	1.47908	3.4683e-10	1.30978e-08	1.26672	0.038988	0.447791	NO	NO	-0.212363
AT5G54170	NA	NA	1.48351	0.000367991	0.00354326	0.191954	0.015777	0.299966	NO	NO	-1.29156
AT2G32190	NA	AthCYSTM4	1.4883	1.98217e-05	0.000285866	0.341052	0.00168544	0.0908217	NO	YES	-1.14724
AT3G48240	NA	NA	1.49637	2.97724e-07	6.64082e-06	1.9994	0.0115905	0.260067	NO	NO	0.50303
AT1G27910	Encodes a protein containing a UND, a U-box, and an ARM domain. This protein has E3 ubiquitin ligase activity based on in vitro assays.	ATPUB45	1.50307	2.70362e-09	8.95828e-08	0.482788	0.0291191	0.399028	NO	NO	-1.02028
AT4G29930	NA	NA	1.50986	1.65713e-05	0.000243994	1.38887	0.00113625	0.071326	NO	NO	-0.120991
AT5G13200	NA	GER5	1.51779	1.12779e-08	3.36676e-07	0.941915	0.00688442	0.200555	NO	YES	-0.575876
AT2G30130	Overexpression/activation tagged allele has epinastic leaves, reduced apical dominance and is sterile. Gene is similar to asymmetric leaves (AS)/lateral organ boundary (LOB) genes which repress KNOX gene expression.	ASL5	1.52475	2.88582e-08	7.90795e-07	0.844503	0.00789212	0.214024	NO	YES	-0.68025
AT2G42975	NA	NA	1.52602	1.25946e-08	3.73415e-07	2.1585	0.00316777	0.130216	NO	NO	0.632479
AT1G72030	NA	NA	1.52762	0.000289521	0.00289828	2.45581	0.0100231	0.245066	NO	NO	0.928182
AT1G73920	NA	NA	1.53329	3.71068e-14	2.43302e-12	1.15967	0.0102928	0.247401	NO	NO	-0.373615
AT5G17230	Encodes phytoene synthase.	PSY	1.53384	1.86211e-14	1.25899e-12	1.11011	0.0250943	0.371312	NO	NO	-0.423726
AT1G14640	NA	NA	1.53804	0.00233026	0.0160894	0.668827	0.0265487	0.379858	NO	NO	-0.869216
AT3G26744	Encodes a MYC-like bHLH transcriptional activator that binds specifically to the MYC recognition sequences in the CBF3 promoter. Mutants are defective in cold-regulated gene expression. Cold stress triggers protein degradation of nuclear GFPICE1 protein, and the RING finger protein HOS1 is required. Sumoylation of ICE1 controls CBF3/DREB1A expression and freezing tolerance.	ATICE1	1.55313	3.83212e-40	2.37624e-37	1.64638	0.0039477	0.147419	NO	NO	0.0932477
AT3G52540	NA	ATOFP18	1.55923	0.00799289	0.0429487	2.34158	0.0200196	0.336055	NO	NO	0.782353
AT3G24520	member of Heat Stress Transcription Factor (Hsf) family	AT-HSFC1	1.55948	9.50341e-11	3.95878e-09	0.966096	0.00182507	0.0953806	NO	YES	-0.593382
AT1G22640	MYB-type transcription factor (MYB3) that represses phenylpropanoid biosynthesis gene expression	ATMYB3	1.56062	7.75707e-37	3.23753e-34	1.43751	0.0167375	0.307698	NO	NO	-0.123106
AT1G04180	NA	YUC9	1.56675	1.51717e-10	6.10895e-09	0.64216	4.09259e-07	0.00015201	NO	YES	-0.924589
AT5G51160	NA	NA	1.56787	4.36419e-18	4.55365e-16	1.19571	0.00756606	0.209274	NO	NO	-0.372158
AT5G35735	NA	NA	1.57012	0.000420039	0.00396285	0.950328	0.00331405	0.13359	NO	YES	-0.61979
AT4G32300	NA	SD2-5	1.57709	6.37523e-15	4.56639e-13	1.14916	0.0344103	0.427049	NO	NO	-0.427931
AT1G56580	Encodes SMALLER WITH VARIABLE BRANCHES (SVB), a protein with a conserved domain of unknown function (DUF538). The trichomes of the SVB mutants are smaller and exhibit branches of variable length and number.	SVB	1.59744	1.017e-19	1.29075e-17	1.29204	0.0109646	0.251889	NO	NO	-0.305403
AT4G05095	NA	NA	1.60631	0.00185538	0.0133734	4.01984	0.000951511	0.0632314	NO	NO	2.41353
AT3G12730	NA	NA	1.60829	0.00103405	0.00839266	0.937942	0.0386777	0.445952	NO	NO	-0.670346
AT5G57123	NA	NA	1.61407	2.15874e-06	3.96037e-05	0.660987	0.00300912	0.126957	NO	YES	-0.953087
AT4G33666	NA	NA	1.61547	6.96919e-06	0.000112539	1.9807	0.0214468	0.346077	NO	NO	0.365228
AT1G59740	NA	AtNPF4.3	1.61796	7.2177e-05	0.000890033	0.842744	0.00102311	0.0669205	NO	NO	-0.775218
AT5G25110	member of AtCIPKs	CIPK25	1.62011	2.03405e-05	0.000292351	0.341799	0.00219683	0.105229	NO	NO	-1.27831
AT3G16800	NA	EGR3	1.6229	4.86677e-14	3.12496e-12	0.87726	0.00868807	0.225608	NO	YES	-0.745641
AT2G30360	Encodes a SOS2-like protein kinase that is a member of the CBL-interacting protein kinase family.Loss of function mutants show a decrease in sensitivity to high pH.Phosphorylates AHA2, a plasma membrane H+ ATPase.This phosphorylation appears to regulate the activity of the proton transporter.	CIPK11	1.63393	5.40871e-23	9.02963e-21	0.953969	0.00829693	0.219562	NO	NO	-0.67996
AT4G35550	Encodes a WUSCHEL-related homeobox gene family member with 65 amino acids in its homeodomain. WOX13 is the only family member that does not contain a sequence of eight residues (TLPLFPMH) downstream of the homeodomain called the WUS box.	ATWOX13	1.65316	2.80659e-23	4.91221e-21	0.856873	0.00600131	0.183144	NO	YES	-0.796288
AT2G23120	NA	NA	1.66046	2.03097e-13	1.22439e-11	0.985184	0.0247227	0.369406	NO	NO	-0.67528
AT3G04640	NA	NA	1.67463	2.77989e-15	2.09486e-13	0.0494514	5.73083e-39	1.98669e-35	NO	NO	-1.62518
AT5G66640	NA	DAR3	1.68168	0.0026343	0.017794	1.62314	0.039867	0.450915	NO	NO	-0.0585406
AT3G57880	NA	FTIP3	1.68454	1.95464e-15	1.51505e-13	0.974312	0.000530209	0.0436502	NO	YES	-0.710224
AT1G64100	NA	NA	1.69916	7.09452e-06	0.000114308	0.261786	0.00548093	0.174852	NO	NO	-1.43737
AT4G24040	Encodes a trehalase, member of Glycoside Hydrolase Family 37.	ATTRE1	1.72666	0.00164964	0.012161	0.035755	0.0342802	0.426594	NO	NO	-1.6909
AT1G64660	Encodes a functional methionine gamma-lyase, a cytosolic enzyme catalyzes the degradation of methionine into methanethiol, alpha-ketobutyrate and ammonia. The catabolism of excess methionine is important to methionine homeostasis.	ATMGL	1.737	1.43852e-06	2.76775e-05	0.766796	0.019737	0.335291	YES	YES	-0.970206
AT1G69252	NA	NA	1.74956	4.69399e-20	6.21181e-18	1.54637	0.0159087	0.301614	NO	NO	-0.203191
AT2G16720	Encodes a member of MYB3R- and R2R3- type MYB- encoding genes	ATMYB7	1.76257	1.08218e-27	2.731e-25	1.5065	0.00699998	0.201921	YES	YES	-0.256071
AT5G55970	NA	NA	1.76647	2.63508e-18	2.79585e-16	1.80937	0.0144736	0.287812	YES	YES	0.0429042
AT2G47260	Encodes a member of WRKY Transcription Factor; Group I. Involved in nematode feeding site establishment.	ATWRKY23	1.77132	6.86711e-05	0.000852126	1.46147	0.0079392	0.214996	NO	NO	-0.309851
AT5G01520	NA	AIRP2	1.77148	1.69475e-18	1.91569e-16	2.44611	0.00786042	0.213541	YES	YES	0.67464
AT1G09932	NA	NA	1.77927	0.00131986	0.0102012	0.611877	0.00139698	0.0807144	NO	NO	-1.1674
AT4G20320	NA	CTPS4	1.7917	2.19755e-32	6.91211e-30	1.2761	4.09819e-08	1.98238e-05	NO	NO	-0.515599
AT1G18300	NA	atnudt4	1.79383	6.6046e-07	1.35867e-05	1.33624	0.000434907	0.0395552	NO	NO	-0.457591
AT1G04570	NA	NA	1.80619	3.45177e-05	0.000466172	-0.612852	0.00469136	0.161024	NO	NO	-2.41904
AT4G36900	encodes a member of the DREB subfamily A-5 of ERF/AP2 transcription factor family (RAP2.10). The protein contains one AP2 domain. There are 16 members in this subfamily including RAP2.9 and RAP2.1.	DEAR4	1.81397	1.20731e-35	4.67898e-33	1.04336	4.891e-05	0.00825097	NO	YES	-0.770613
AT4G25810	xyloglucan endotransglycosylase-related protein (XTR6)	XTH23	1.8679	2.71563e-05	0.000376356	0.939761	0.00942993	0.236749	NO	NO	-0.928135
AT1G10560	Encodes a protein containing a UND, a U-box, and an ARM domain. This protein has E3 ubiquitin ligase activity based on in vitro assays.	ATPUB18	1.8726	4.67884e-26	1.06889e-23	0.971122	0.037073	0.440449	NO	NO	-0.901477
AT4G38810	NA	NA	1.87487	5.89731e-22	9.20787e-20	1.04402	0.0493408	0.487259	NO	NO	-0.830859
AT3G15210	Encodes a member of the ERF (ethylene response factor) subfamily B-1 of ERF/AP2 transcription factor family (ATERF-4). The protein contains one AP2 domain. Acts as a negative regulator of JA-responsive defense gene expression and resistance to the necrotrophic fungal pathogen Fusarium oxysporum and antagonizes JA inhibition of root elongation.	ATERF-4	1.88309	2.65081e-09	8.81018e-08	1.64261	0.0104137	0.247401	NO	NO	-0.240475
AT3G45730	NA	NA	1.91181	0.0082227	0.0438578	0.594892	0.00407076	0.148765	NO	YES	-1.31692
AT5G65470	NA	NA	1.91259	1.11787e-32	3.56782e-30	1.41732	0.0191809	0.329995	NO	NO	-0.495268
AT4G18700	Encodes CBL-interacting protein kinase 12 (CIPK12).	ATWL4	1.91552	1.31967e-50	1.68476e-47	1.37459	0.000752553	0.0535544	NO	NO	-0.540935
AT2G22190	NA	TPPE	1.91916	1.83298e-08	5.20014e-07	1.14791	0.0103119	0.247401	NO	NO	-0.771248
AT2G36650	NA	NA	1.92961	9.12823e-05	0.00108494	2.13109	0.0130962	0.274597	NO	NO	0.201475
AT1G80110	NA	ATPP2-B11	1.93412	4.70541e-09	1.50622e-07	1.23179	8.4884e-05	0.0125219	NO	NO	-0.702337
AT1G03600	NA	PSB27	1.94515	5.10365e-05	0.000656966	2.0501	0.0485969	0.483875	NO	NO	0.104943
AT2G19900	The malic enzyme (EC 1.1.1.40) encoded by AtNADP-ME1 is expressed in response to developmental and cell-specific signals. The enzyme is active in vitro and appears to function as a homohexamer or homooctamer. It is believed to be a cytosolic protein.	ATNADP-ME1	1.94889	0.000126892	0.00145557	2.74884	0.0192596	0.330801	NO	NO	0.799953
AT3G14590	NA	NTMC2T6.2	1.94961	1.86048e-49	2.24323e-46	1.41483	0.0479776	0.482755	NO	NO	-0.534784
AT5G42900	NA	COR27	1.96104	0.000791971	0.0066906	-0.02159	0.0478544	0.482755	NO	NO	-1.98263
AT4G21200	Encodes a protein with gibberellin 2-oxidase activity which acts specifically on C-20 gibberellins.	ATGA2OX8	1.96997	7.64777e-06	0.000122044	1.26116	0.0485354	0.483875	NO	NO	-0.708806
AT2G40670	response regulator 16	ARR16	1.97343	0.0040775	0.0254439	0.467892	0.0253322	0.37196	NO	NO	-1.50554
AT1G08290	NA	WIP3	1.9797	0.00132345	0.0102194	1.9486	0.0448193	0.474423	NO	NO	-0.0311069
AT1G48100	NA	PGX3	2.01013	0.000168625	0.00183996	3.74847	0.00235751	0.110923	NO	NO	1.73834
AT2G38820	NA	NA	2.01514	4.5732e-25	9.45259e-23	2.65691	0.0187276	0.326243	YES	NO	0.641775
AT1G21790	NA	NA	2.02278	1.81351e-09	6.09266e-08	0.797483	0.0252162	0.371875	NO	NO	-1.2253
AT1G30040	Encodes a gibberellin 2-oxidase that acts on C-19 gibberellins. AtGA2OX2 expression is responsive to cytokinin and KNOX activities.	ATGA2OX2	2.03543	0.000678961	0.00589655	1.51812	0.000422686	0.0387307	NO	NO	-0.517312
AT1G20450	Encodes a gene induced by low temperature and dehydration. Inhibits e.coli growth while overexpressed. Belongs to the dehydrin protein family, which contains highly conserved stretches of 7-17 residues that are repetitively scattered in their sequences, the K-, S-, Y- and lysine rich segments. LTI29 and LTI30 double overexpressors confer cold tolerance. Localized to membranes and cytoplasm.	ERD10	2.03863	7.29241e-32	2.19815e-29	1.13918	0.0238941	0.363834	NO	NO	-0.899452
AT2G46270	encodes a bZIP G-box binding protein whose expression is induced by ABA. It has been shown to bind to Adh that contains the G-box and is induced by cold and water deprivation. GBF3 has been shown to be expressed mostly in the root and dark-grown leaves. GBF3 can act as homodimers and as heterodimers with GFB1, GBF2 and GBF4. In addition, GBF3s DNA binding activity is enhanced by GIP1, GPRI1 and G…	GBF3	2.08878	1.84128e-33	6.34305e-31	1.4432	2.86024e-06	0.000753076	NO	NO	-0.645579
AT2G46830	Encodes a transcriptional repressor that performs overlapping functions with LHY in a regulatory feedback loop that is closely associated with the circadian oscillator of Arabidopsis. Binds to the evening element in the promoter of TOC1 and represses TOC1 transcription. CCA1 and LHY colocalize in the nucleus and form heterodimers in vivo. CCA1 and LHY function synergistically in regulating circad…	AtCCA1	2.11059	0.000172075	0.00187289	2.93233	0.0138787	0.280987	NO	NO	0.821736
AT4G05100	Member of the R2R3 factor gene family.	AtMYB74	2.12814	3.79637e-20	5.08597e-18	1.60944	0.00695727	0.201529	NO	NO	-0.518699
AT4G12000	NA	NA	2.14062	1.90302e-11	8.86293e-10	1.0663	0.0262359	0.3787	NO	NO	-1.07432
AT2G24600	NA	NA	2.15538	0.000610369	0.00540908	0.810945	0.0028782	0.123096	NO	NO	-1.34443
AT1G43160	encodes a member of the ERF (ethylene response factor) subfamily B-4 of ERF/AP2 transcription factor family (RAP2.6). The protein contains one AP2 domain. There are 7 members in this subfamily.	RAP2.6	2.16267	6.78521e-08	1.74173e-06	1.00596	0.00578404	0.180372	NO	NO	-1.15671
AT1G69530	Member of Alpha-Expansin Gene Family. Naming convention from the Expansin Working Group (Kende et al, Plant Mol Bio). Involved in the formation of nematode-induced syncytia in roots of Arabidopsis thaliana.	AT-EXP1	2.19854	6.58795e-07	1.35653e-05	2.08229	0.0462465	0.478809	NO	NO	-0.116256
AT5G13880	NA	NA	2.22593	2.06719e-10	8.08365e-09	1.61074	0.0293621	0.399956	NO	NO	-0.615191
AT1G22490	NA	bHLH094	2.22691	9.22999e-10	3.24665e-08	2.24286	0.0345304	0.42722	NO	NO	0.0159514
AT5G64890	NA	PROPEP2	2.23296	0.000130217	0.00148899	0.507745	0.000299622	0.0316353	NO	NO	-1.72521
AT1G14480	NA	NA	2.2407	5.69668e-10	2.06402e-08	1.46435	0.0265977	0.379858	NO	NO	-0.77635
AT4G18650	NA	DOGL4	2.24913	0.000150338	0.00167323	-0.9815	2.85535e-05	0.00516445	NO	NO	-3.23063
AT4G27654	NA	NA	2.25104	0.00969072	0.0499804	1.51714	0.0227422	0.356472	NO	NO	-0.733905
AT4G27520	NA	AtENODL2	2.25446	7.71851e-09	2.36662e-07	1.59468	0.0133296	0.276703	NO	NO	-0.659782
AT3G02990	member of Heat Stress Transcription Factor (Hsf) family	ATHSFA1E	2.26038	9.74367e-20	1.25128e-17	1.7317	0.0121271	0.264618	NO	NO	-0.528686
AT4G38400	member of EXPANSIN-LIKE. Naming convention from the Expansin Working Group (Kende et al, 2004. Plant Mol Bio)	ATEXLA2	2.28684	1.38294e-06	2.66791e-05	0.257686	0.00334812	0.133925	NO	NO	-2.02915
AT5G47070	NA	PBL19	2.2933	3.46345e-15	2.54804e-13	1.6843	0.0234754	0.36183	NO	NO	-0.608997
AT1G62560	belongs to the flavin-monooxygenase (FMO) family, encodes a glucosinolate S-oxygenase that catalyzes the conversion of methylthioalkyl glucosinolates to methylsulfinylalkyl glucosinolates	FMO	2.30448	0.00149881	0.0112517	1.80055	0.00139119	0.0806038	NO	NO	-0.503925
AT4G22745	Protein containing methyl-CpG-binding domain.	MBD1	2.30541	4.14086e-37	1.76214e-34	1.49987	0.00568477	0.179428	NO	NO	-0.805535
AT1G01720	Belongs to a large family of putative transcriptional activators with NAC domain. Transcript level increases in response to wounding and abscisic acid. ATAF1 attentuates ABA signaling and sythesis. Mutants are hyposensitive to ABA.	ANAC002	2.30615	4.85684e-38	2.29148e-35	2.05396	0.00717351	0.204208	NO	NO	-0.25219
AT1G05690	BTB and TAZ domain protein. Acts redunantly with BT1 and BT2 during female gametophyte development. Acts with BT2 during male gametophyte development.	BT3	2.30999	1.02962e-20	1.46051e-18	2.44084	0.00186318	0.0966438	NO	NO	0.130855
AT5G22545	NA	NA	2.32234	0.00050386	0.0046188	1.74365	0.0322663	0.415824	NO	NO	-0.578694
AT5G62520	Encodes a protein with similarity to RCD1 but without the WWE domain. The protein does have a PARP signature upstream of the C-terminal protein interaction domain. The PARP signature may bind NAD+ and attach the ADP-ribose-moiety from NAD+ to the target molecule. Its presence suggests a role for the protein in ADP ribosylation. Up-regulated by NaCl. SRO5 and P5CDH (an overlapping gene in the anti…	SRO5	2.3259	1.64344e-12	8.93926e-11	1.04402	0.0369182	0.440255	NO	YES	-1.28188
AT3G15200	NA	NA	2.32855	1.85841e-11	8.69246e-10	1.29884	0.00705895	0.202497	NO	NO	-1.02971
AT5G04250	NA	NA	2.33361	1.41349e-28	3.65201e-26	1.47056	0.0146247	0.289984	NO	NO	-0.863051
AT3G50970	Belongs to the dehydrin protein family, which contains highly conserved stretches of 7-17 residues that are repetitively scattered in their sequences, the K-, S-, Y- and lysine rich segments. LTI29 and LTI30 double overexpressors confer freeze tolerance. Located in membranes. mRNA upregulated by water deprivation and abscisic acid.	LTI30	2.35854	5.45654e-24	1.00359e-21	1.15093	0.00162022	0.0889736	NO	YES	-1.20761
AT2G32160	NA	NA	2.36075	0.00119233	0.009403	1.47165	0.0243137	0.367	NO	NO	-0.889102
AT1G01470	Encodes late-embryogenesis abundant protein whose mRNA levels are induced in response to wounding and light stress. Might be involved in protection against dessication.	AtLEA14	2.36876	1.00363e-11	4.78721e-10	1.06996	0.000538994	0.0437418	NO	NO	-1.2988
AT3G23550	NA	DTX18	2.40767	7.54403e-06	0.000120538	1.07884	0.00693468	0.201454	NO	NO	-1.32883
AT4G26080	Involved in abscisic acid (ABA) signal transduction. Negative regulator of ABA promotion of stomatal closure.	ABI1	2.42298	5.67667e-44	4.92803e-41	1.76352	0.00241876	0.111553	NO	NO	-0.659461
AT4G24415	NA	NA	2.43545	8.62142e-13	4.82244e-11	0.595209	0.000149168	0.0195698	NO	NO	-1.84024
AT5G03190	NA	CPUORF47	2.44876	1.98952e-30	5.75713e-28	2.61567	0.00197885	0.100146	NO	NO	0.166901
AT2G15880	NA	LRX10	2.50401	1.20355e-09	4.17929e-08	3.2008	0.00353335	0.138406	NO	NO	0.696786
AT5G14470	NA	AtGALK2	2.51772	9.32605e-07	1.86033e-05	0.78546	0.0370994	0.440449	NO	NO	-1.73226
AT3G11410	Encodes protein phosphatase 2C. Negative regulator of ABA signalling. Expressed in seeds during germination. mRNA up-regulated by drought and ABA.	AHG3	2.54949	6.08956e-46	6.00735e-43	2.12087	0.000154057	0.019903	NO	NO	-0.428619
AT2G18550	Encodes a homeodomain leucine zipper class I (HD-Zip I) protein.	ATHB21	2.55373	5.63718e-09	1.78865e-07	3.77124	0.00182131	0.0953806	NO	NO	1.21751
AT5G45810	Encodes a member of the SNF1-related kinase (SnRK) gene family (SnRK3.5), which has also been reported as a member of the CBL-interacting protein kinases (CIPK19).	CIPK19	2.55727	7.66439e-48	7.92096e-45	1.78695	0.00277696	0.120335	NO	NO	-0.770317
AT5G17460	NA	DFR1	2.56251	3.15447e-40	2.01357e-37	1.5861	0.000490679	0.0424667	NO	YES	-0.976402
AT3G03170	NA	NA	2.56836	7.86641e-34	2.75362e-31	2.00961	0.0188835	0.327587	NO	NO	-0.55875
AT3G29575	NA	AFP3	2.57079	1.14189e-67	3.0978e-64	2.44228	0.0460566	0.478062	NO	YES	-0.128516
AT1G66500	NA	NA	2.61153	1.28451e-38	6.96941e-36	1.49446	0.0128627	0.271467	NO	NO	-1.11708
AT5G40390	Encodes a protein which might be involved in the formation of verbascose. A T-DNA insertion mutant was shown to have a decreased amount of verbascose (as well as mannitol) whereas the levels of raffinose and stachyose remained unchanged.	RS5	2.62092	3.68879e-30	1.02638e-27	1.77266	0.00679609	0.198812	NO	NO	-0.848257
AT5G20820	NA	AtSAUR76	2.65328	0.00460754	0.0280026	0.645606	0.00190258	0.0977052	NO	NO	-2.00767
AT1G68500	NA	NA	2.66189	2.52452e-14	1.68066e-12	1.09546	3.14425e-05	0.00563797	NO	NO	-1.56643
AT1G15330	NA	NA	2.69382	5.12825e-06	8.55484e-05	0.299797	0.012418	0.267031	NO	YES	-2.39403
AT4G29780	NA	NA	2.77322	3.16789e-05	0.000433224	2.21106	0.0288058	0.396845	NO	NO	-0.562166
AT4G33070	NA	AtPDC1	2.88178	2.47375e-12	1.30627e-10	2.94768	0.0366307	0.439399	NO	NO	0.0659072
AT3G04220	NA	NA	2.88278	0.00113202	0.00902247	1.91673	0.00721747	0.204528	NO	NO	-0.966056
AT5G65300	NA	NA	2.88354	4.63408e-13	2.64667e-11	1.62471	0.00438152	0.155361	NO	YES	-1.25883
AT5G43890	Encodes a YUCCA-like putative flavin monooxygenase, the activation tagging mutant has increased level of IAA, increased auxin response and phenotype of auxin overproduction, rescues erecta mutant phenotype	SUPER1	2.91324	2.65986e-09	8.82674e-08	1.07682	0.00249052	0.112653	NO	NO	-1.83641
AT1G08630	Encodes a threonine aldolase, involved in threonine degradation to glycine. Primarily expressed in seeds and seedlings.	THA1	2.96283	0.00584238	0.0335798	0.181807	0.0392749	0.448192	NO	NO	-2.78102
AT5G17850	NA	CCX2	2.96354	1.90477e-17	1.80521e-15	1.58332	9.46125e-07	0.000315611	NO	NO	-1.38021
AT3G17690	member of Cyclic nucleotide gated channel family	ATCNGC19	2.9663	2.17219e-06	3.97831e-05	1.54468	0.00329908	0.133244	NO	NO	-1.42162
AT2G31940	NA	NA	2.97685	1.24102e-22	2.00998e-20	1.57258	0.00129882	0.0775135	NO	NO	-1.40427
AT4G18280	NA	NA	2.97884	1.54352e-08	4.45467e-07	0.802879	0.00202528	0.100539	NO	NO	-2.17596
AT4G24960	Homologous to a eukaryote specific ABA- and stress-inducible gene first isolated from barley. Groups in one subfamily with ATHVA22E. Along with other members of the ATHVA22 family, it may be involved in regulation of autophagy during development.	ATHVA22D	3.00379	1.44794e-24	2.83105e-22	1.08768	6.85125e-08	3.09796e-05	NO	NO	-1.91611
AT5G23220	NA	NIC3	3.02469	2.33673e-29	6.26099e-27	1.72711	6.48629e-05	0.0102988	NO	YES	-1.29758
AT3G59940	NA	AtKFB50	3.04241	4.73134e-14	3.04701e-12	3.68164	0.013388	0.276809	NO	YES	0.639236
AT1G32510	NA	ANAC011	3.05329	0.00123303	0.0096608	0.588204	0.0135495	0.278956	NO	NO	-2.46508
AT5G15960	cold and ABA inducible protein kin1, possibly functions as an anti-freeze protein. Transcript level of this gene is induced by cold, ABA, dehydration and osmoticum (mannitol). However, protein activity of GUS fused to the promoter of this gene is inhibited by cold treatment, suggesting an inhibition of the protein by increased transcript level.	KIN1	3.05686	5.47913e-15	3.95062e-13	1.56049	1.40197e-08	7.67395e-06	NO	NO	-1.49637
AT4G03175	NA	NA	3.05954	0.00447932	0.0273844	0.910655	0.0121604	0.264618	NO	NO	-2.14889
AT3G47340	encodes a glutamine-dependent asparagine synthetase, the predicted ASN1 peptide contains a purF-type glutamine-binding domain, and is expressed predominantly in shoot tissues, where light has a negative effect on its mRNA accumulation. Expression is induced within 3 hours of dark treatment, in senescing leaves and treatment with exogenous photosynthesis inhibitor. Induction of gene expression was…	ASN1	3.06434	0.00728304	0.0399353	-0.285283	0.0027737	0.120335	NO	YES	-3.34962
AT5G57050	Encodes a protein phosphatase 2C and is involved in ABA signal transduction. Binds fibrillin preprotein in vitro and in vivo.	ABI2	3.0687	9.76613e-27	2.27908e-24	2.50593	0.0104896	0.247401	NO	NO	-0.562775
AT2G47950	NA	NA	3.10092	0.0025533	0.0173604	1.40629	0.000820567	0.0572745	NO	NO	-1.69464
AT4G04020	Fibrillin precursor protein. The fibrillin preprotein, but not the mature protein interacts with ABI2. Regulated by abscisic acid response regulators. Involved in abscisic acid-mediated photoprotection.	FIB	3.11532	2.94716e-31	8.76195e-29	2.09579	0.0108615	0.250744	NO	NO	-1.01953
AT1G58340	NA	ABS4	3.13111	1.37899e-19	1.72995e-17	2.06333	0.0189236	0.327747	NO	NO	-1.06778
AT3G29670	NA	PMAT2	3.24779	1.29828e-05	0.000196627	2.11032	0.0100796	0.245242	NO	NO	-1.13747
AT1G51090	NA	AtHMAD1	3.25808	0.000843624	0.00704889	0.176695	0.00799675	0.215736	NO	NO	-3.08139
AT5G52050	NA	AtDTX50	3.2644	0.00310699	0.0203473	1.17749	0.000741223	0.0533475	NO	NO	-2.08691
AT3G44260	NA	AtCAF1a	3.28309	7.4794e-06	0.000119797	2.75388	0.0321883	0.415497	NO	NO	-0.529218
AT1G47510	Encodes a phosphatidylinositol polyphosphate 5-phosphatase. It can dephosphorylate PI(4,5)P2, PI(3,5)P2, and PI(3,4,5)P3, but, it is not active against PI(5)P or the water soluble inositol(1,4,5)P3 or inositol(1,3,4,5)P4. The transcript levels for this gene rise in response to auxin, ABA, and JA.	5PTASE11	3.3244	5.56651e-07	1.16164e-05	1.86788	0.0105823	0.247875	NO	YES	-1.45652
AT4G15096	NA	NA	3.33143	0.00771754	0.0418003	-0.427943	0.00474174	0.162218	NO	NO	-3.75937
AT1G64065	NA	NA	3.35663	1.49081e-08	4.33132e-07	2.11692	0.0389021	0.447052	NO	NO	-1.2397
AT1G04560	NA	NA	3.36363	0.00777433	0.0420415	6.64759	0.0161638	0.303313	NO	NO	3.28395
AT1G09080	NA	BIP3	3.39619	5.79727e-05	0.000733633	1.43335	0.00376049	0.144235	NO	NO	-1.96284
AT5G47640	NA	NF-YB2	3.55	6.99138e-74	3.03468e-70	3.08859	0.000255339	0.028139	NO	YES	-0.461405
AT1G78070	NA	NA	3.57373	3.95738e-64	7.80792e-61	2.58062	0.000321322	0.0332513	NO	NO	-0.99311
AT2G39350	NA	ABCG1	3.57812	1.04137e-28	2.72299e-26	2.04129	0.000553875	0.0444811	NO	YES	-1.53683
AT1G63820	NA	NA	3.61588	9.4832e-10	3.33032e-08	2.17464	0.000507412	0.0429087	NO	NO	-1.44124
AT4G28110	Member of the R2R3 factor gene family. Expression is induced in response to dessication, ABA and salt treatment. Overexpression of Myb41 results in abnormal cuticle development and decreased cell expansion.	AtMYB41	3.65702	6.66776e-41	4.5222e-38	2.21257	0.00100463	0.0661273	NO	NO	-1.44445
AT1G69260	NA	AFP1	3.68995	4.53338e-43	3.644e-40	2.64709	3.2948e-05	0.00585742	NO	NO	-1.04286
AT5G52310	cold regulated gene, the 5' region of cor78 has cis-acting regulatory elements that can impart cold-regulated gene expression	COR78	3.71741	7.5767e-33	2.45428e-30	1.92928	0.000168606	0.0211265	NO	NO	-1.78813
AT2G18150	NA	NA	3.77675	0.000211085	0.00222496	3.44025	0.0195245	0.333972	NO	NO	-0.336501
AT1G35210	NA	NA	3.79341	5.34792e-05	0.000685159	2.95767	0.0225023	0.354315	NO	NO	-0.83574
AT4G35720	NA	NA	3.86044	1.07885e-17	1.05947e-15	2.40012	0.0260657	0.37729	NO	NO	-1.46032
AT4G38410	NA	NA	3.87878	3.53599e-21	5.15044e-19	2.5707	0.000594578	0.0469281	NO	NO	-1.30808
AT4G25433	NA	NA	3.87935	2.25744e-08	6.30543e-07	1.6834	0.033278	0.420725	NO	NO	-2.19596
AT2G48121	NA	NA	3.88605	7.90416e-05	0.000963189	1.76	0.0289659	0.398209	NO	NO	-2.12605
AT1G05340	NA	AthCYSTM1	3.89567	8.30235e-16	6.72336e-14	2.44144	0.046663	0.480098	NO	YES	-1.45423
AT3G22830	member of Heat Stress Transcription Factor (Hsf) family	AT-HSFA6B	4.08692	1.65936e-37	7.50275e-35	2.50246	6.01999e-07	0.000219677	NO	YES	-1.58446
AT2G44460	NA	BGLU28	4.11151	7.11213e-11	3.02064e-09	2.60139	0.0436121	0.469867	NO	NO	-1.51012
AT3G02840	NA	NA	4.20909	7.88586e-08	1.99472e-06	2.64619	0.000449913	0.0399923	NO	NO	-1.56291
AT3G66656	NA	AGL91	4.3464	1.08525e-07	2.65538e-06	2.25257	0.0292942	0.399816	NO	NO	-2.09383
AT3G44290	NA	ANAC060	4.3887	0.000629844	0.00554319	2.17894	0.0236824	0.363002	NO	NO	-2.20976
AT1G24580	NA	NA	4.40751	9.74518e-06	0.000151396	7.88258	0.0261701	0.378013	NO	NO	3.47506
AT1G09950	NA	RAS1	4.45628	2.99993e-12	1.55388e-10	1.86949	0.0106238	0.248008	NO	YES	-2.58679
AT2G38255	NA	NA	4.47203	0.000370042	0.00355985	1.06302	0.0345475	0.42722	NO	NO	-3.40902
AT3G28007	NA	AtSWEET4	4.50785	7.8165e-05	0.000954114	6.80923	0.0259474	0.376309	NO	NO	2.30138
AT1G05100	member of MEKK subfamily	MAPKKK18	4.7712	8.49007e-82	4.6065e-78	3.65964	0.000260583	0.0283776	NO	YES	-1.11157
AT1G61340	NA	AtFBS1	4.78371	8.31611e-26	1.78698e-23	3.67591	0.0282575	0.392838	NO	NO	-1.1078
AT5G57560	Encodes a cell wall-modifying enzyme, rapidly upregulated in response to environmental stimuli	AtXTH22	4.79558	1.48377e-08	4.31666e-07	2.12546	0.0011229	0.0709918	NO	YES	-2.67012
AT1G77120	Catalyzes the reduction of acetaldehyde using NADH as reductant. Requires zinc for activity. Dimer. Anaerobic response polypeptide (ANP). Fermentation. The protein undergoes thiolation following treatment with the oxidant tert-butylhydroperoxide.	ADH	4.91997	1.71498e-18	1.92851e-16	2.60527	0.000269652	0.0289112	NO	NO	-2.3147
AT1G78390	Encodes 9-cis-epoxycarotenoid dioxygenase, a key enzyme in the biosynthesis of abscisic acid. The expression of this gene increases during the first 6h of imbibition.	ATNCED9	4.92184	5.16872e-26	1.16851e-23	3.43376	0.000396095	0.0372795	NO	NO	-1.48808
AT1G68765	Encodes a small protein of 77 amino acids. Loss of function mutations are defective in the process of ethylene independent floral organ abscission. Although the mutants have a normal appearing abscission zone, the floral organs do not abscisce. The peptide appears to be secreted and may function as a ligand. Arabidopsis 35S:IDA lines constitutively overexpressing IDA exhibit earlier abscission of…	IDA	4.92652	0.00214982	0.0150411	2.03722	0.0177331	0.314182	NO	NO	-2.8893
AT4G30430	Member of TETRASPANIN family	TET9	5.00824	1.12237e-06	2.20243e-05	2.66395	0.00717383	0.204208	NO	NO	-2.34429
AT3G55500	expansin-like protein. Naming convention from the Expansin Working Group (Kende et al, 2004. Plant Mol Bio). Involved in the formation of nematode-induced syncytia in roots of Arabidopsis thaliana.	ATEXP16	5.02391	2.31703e-05	0.000326324	2.21667	0.0031322	0.129427	NO	NO	-2.80723
AT4G17090	Encodes a beta-amylase targeted to the chloroplast. Transgenic BMY8 RNAi lines fail to accumulate maltose during cold shock suggesting that maltose accumulation coincides with BMY8 expression. Apart from maltose, the sugar content of the RNAi lines were similar to wildtype (glucose and sucrose unaffected).	AtBAM3	5.17052	6.55812e-05	0.000817994	0.840668	0.0088876	0.228507	NO	NO	-4.32985
AT3G45960	member of EXPANSIN-LIKE. Naming convention from the Expansin Working Group (Kende et al, 2004. Plant Mol Bio)	ATEXLA3	5.17749	7.38649e-09	2.27712e-07	2.96427	0.00236793	0.11093	NO	YES	-2.21322
AT3G16360	Encodes AHP4, a histidine-containing phosphotransmitter involved in Histidine (His)-to-Aspartate (Asp) phosphorelay signal transduction. AHP4 is one of the six Arabidopsis thaliana histidine phosphotransfer proteins (AHPs). AHPs function as redundant positive regulators of cytokinin signaling. Members of the AHP gene family include: AT3G21510 (AHP1), AT3G29350 (AHP2), AT5G39340 (AHP3), AT3G16360 …	AHP4	5.29956	0.00161476	0.0119445	0.541285	0.00738848	0.207242	NO	NO	-4.75828
AT5G06760	Encodes LEA4-5, a member of the Late Embryogenesis Abundant (LEA) proteins which typically accumulate in response to low water availability conditions imposed during development or by the environment. Most of thediverse set of LEA proteins can be grouped according to properties such as high hydrophilicity and high content of glycine or other small amino acids in what has been termed hydrophilins.…	AtLEA4-5	5.4227	4.7251e-48	5.12744e-45	3.81698	0.000540444	0.0437418	NO	YES	-1.60572
AT1G55720	member of Low affinity calcium antiporter CAX2 family	ATCAX6	5.47044	0.000572232	0.00511077	2.08981	0.021755	0.348348	NO	NO	-3.38064
AT1G52690	NA	LEA7	5.79055	8.81174e-53	1.19526e-49	4.60234	0.0132738	0.276372	NO	NO	-1.18822
AT1G60190	NA	AtPUB19	6.14369	1.58999e-186	3.45075e-182	5.13124	0.0134023	0.27683	NO	YES	-1.01245
AT2G36640	Encodes putative phosphotyrosine protein belonging to late embryogenesis abundant (LEA) protein in group 3 that might be involved in maturation and desiccation tolerance of seeds. RFLP and CAPS mapping place it on chromosome 4 but the nucleotide sequence maps it to chromosome 2.	ATECP63	6.46717	2.67883e-19	3.32221e-17	4.57223	0.000831254	0.0578264	NO	NO	-1.89493
AT3G28600	NA	NA	6.47521	1.51358e-09	5.13269e-08	2.45816	0.000471452	0.0410301	NO	NO	-4.01705
AT1G67856	NA	NA	6.48782	2.09281e-11	9.72595e-10	3.14432	0.00103675	0.0675351	NO	NO	-3.3435
AT1G18710	Member of the R2R3 factor gene family.	AtMYB47	6.54134	6.07311e-05	0.000764972	1.48264	0.0143506	0.286187	NO	NO	-5.0587
AT4G28140	encodes a member of the DREB subfamily A-6 of ERF/AP2 transcription factor family. The protein contains one AP2 domain. There are 8 members in this subfamily including RAP2.4.	NA	6.5603	2.53249e-18	2.70752e-16	3.49467	0.0375913	0.440704	NO	YES	-3.06563
AT5G25840	NA	NA	6.86215	0.000847205	0.00706916	-0.776664	0.033173	0.420245	NO	NO	-7.63881
AT1G56240	NA	AtPP2-B13	6.97131	0.000131611	0.00149889	3.10031	0.0025958	0.114701	NO	NO	-3.87101
AT5G63350	NA	AITR6	7.09416	4.46971e-06	7.53153e-05	3.20592	0.0263271	0.379114	NO	NO	-3.88823
AT2G42560	NA	LEA25	7.28766	3.06743e-07	6.81397e-06	3.77806	0.0366939	0.439599	NO	NO	-3.50959
AT4G33467	NA	NA	7.5416	5.65619e-33	1.88856e-30	4.68907	0.000349244	0.0352634	NO	YES	-2.85253
AT4G13480	Member of the R2R3 factor gene family.	AtMYB79	7.54901	2.13904e-11	9.87734e-10	3.9309	0.0107946	0.249484	NO	NO	-3.61811
AT5G51990	encodes a member of the DREB subfamily A-1 of ERF/AP2 transcription factor family (CBF4). The protein contains one AP2 domain. There are six members in this subfamily, including CBF1, CBF2, and CBF3. This gene is involved in response to drought stress and abscisic acid treatment, but not to low temperature.	CBF4	7.71869	9.91643e-12	4.74045e-10	5.36761	0.0282764	0.392838	NO	NO	-2.35108
AT2G47780	NA	LDAP2	7.89875	2.40813e-10	9.31614e-09	4.1019	0.00233807	0.110276	NO	NO	-3.79685
AT5G03210	NA	AtDIP2	8.06758	3.53566e-12	1.79706e-10	5.96054	0.044453	0.473034	NO	NO	-2.10704
AT1G07430	NA	AIP1	8.30736	6.54972e-29	1.73352e-26	5.36147	0.000656827	0.0491439	NO	NO	-2.94589
AT5G40000	NA	NA	8.63218	2.65052e-10	1.01813e-08	3.07122	1.89846e-05	0.00358981	NO	NO	-5.56096
AT5G52760	NA	NA	8.63396	3.48457e-06	6.04522e-05	5.54217	0.0157233	0.299765	NO	NO	-3.09178
AT4G09600	One of GASA gene family which is related to a GA-stimulated transcript (GAST) from tomato.	GASA3	8.7828	2.52036e-30	7.19728e-28	6.46221	0.0102353	0.247401	NO	NO	-2.32058
AT3G15670	NA	LEA76	9.45293	6.57947e-18	6.73558e-16	5.87427	0.00424616	0.152785	NO	NO	-3.57866
AT1G56600	NA	AtGolS2	9.87938	1.12937e-116	8.17027e-113	6.47262	2.47778e-10	1.84064e-07	NO	YES	-3.40677
AT3G03341	NA	NA	10.8017	8.11515e-19	9.62421e-17	5.91506	0.000496643	0.042511	NO	YES	-4.88669
AT5G55770	NA	NA	-7.43443	4.32265e-07	9.25193e-06	-3.94549	0.263716	0.822314	NO	NO	3.48894
AT1G21250	cell wall-associated kinase, may function as a signaling receptor of extracellular matrix component such as oligogalacturonides.	AtWAK1	-6.70332	0.00482751	0.0290709	-4.5232	0.330901	0.861134	NO	NO	2.18012
AT4G11020	NA	NA	-6.62738	2.10787e-06	3.87687e-05	-3.43585	0.978227	0.997897	NO	NO	3.19153
AT3G18460	NA	NA	-6.52089	3.64613e-06	6.29221e-05	-6.28817	0.903645	0.991706	NO	NO	0.232725
AT4G10860	NA	NA	-6.50925	0.000241101	0.00249245	-2.22168	0.249327	0.813418	NO	NO	4.28757
AT4G15310	a member of the cytochrome P450 gene family. molecular function unknown.	CYP702A3	-6.1864	0.00394397	0.0247366	-5.9825	0.970013	0.997521	NO	NO	0.2039
AT4G34419	NA	NA	-5.98971	1.75614e-05	0.000256657	-3.30563	0.840007	0.983759	NO	NO	2.68408
AT4G35210	NA	NA	-5.79447	7.11544e-05	0.000879922	-2.04189	0.26756	0.824876	NO	NO	3.75257
AT1G34540	member of CYP94D	CYP94D1	-5.73217	0.000312154	0.0030766	-2.9028	0.726377	0.973972	NO	NO	2.82937
AT2G30670	NA	NA	-5.71575	0.0577236	0.186842	-0.366055	0.41672	0.897457	NO	NO	5.34969
AT2G21210	Putative auxin-regulated protein whose expression is downregulated in response to chitin oligomers.	SAUR6	-5.52014	0.000843989	0.00704889	-6.64868	0.282099	0.834167	NO	NO	-1.12854
AT4G22105	Encodes a member of a family of small, secreted, cysteine rich proteins with sequence similarity to SCR (S locus cysteine-rich protein).	SCRL26	-5.48907	0.000818875	0.00688572	-1.07575	0.642395	0.959694	NO	NO	4.41332
AT3G51410	NA	NA	-5.44686	0.00267974	0.0180448	-4.50451	0.573873	0.950008	NO	NO	0.942358
AT1G65483	NA	NA	-5.42934	0.00282374	0.0188334	-0.250699	0.277254	0.832419	NO	NO	5.17864
AT3G47480	NA	NA	-5.37626	0.0859122	0.247091	0.189481	0.833667	0.983067	NO	NO	5.56574
AT5G16330	NA	NA	-5.35805	0.0110706	0.0551826	-5.2589	0.98349	0.998272	NO	NO	0.0991531
AT1G22110	NA	NA	-5.3371	0.0039176	0.0246375	-2.00404	0.637498	0.958487	NO	NO	3.33306
AT5G55800	NA	NA	-5.32645	0.00714952	0.0393124	-2.94771	0.870843	0.987636	NO	NO	2.37875
AT1G48980	NA	ALKBH9A	-5.2752	0.00190246	0.0136583	-0.966004	0.775489	0.978658	NO	NO	4.30919
AT5G66815	NA	CEP5	-5.27101	0.000391568	0.00374041	-3.18745	0.320643	0.857356	NO	NO	2.08356
AT2G30660	NA	NA	-5.18628	0.0432223	0.15219	-1.32291	0.357268	0.873073	NO	NO	3.86337
AT1G76100	One of two Arabidopsis plastocyanin genes. Expressed at 1/10th level of PETE2. Does not respond to increased copper levels and is thought to be the isoform that participates in electron transport under copper-limiting conditions.	PETE1	-5.09199	0.0642601	0.202033	-0.835543	0.134296	NA	NO	NO	4.25644
AT5G07570	NA	NA	-5.0735	0.0622147	0.197404	-2.30259	0.309289	NA	NO	NO	2.77091
AT3G60280	Encodes blue copper-binding protein III.	UCC3	-5.04545	1.02662e-15	8.19146e-14	-3.50661	0.88807	0.988917	NO	NO	1.53883
AT4G34930	NA	NA	-5.03187	0.0287999	0.113356	1.03426	0.155812	NA	NO	NO	6.06613
AT5G28380	NA	NA	-5.02142	0.0386952	0.140718	-0.835544	0.0390693	NA	NO	NO	4.18587
AT1G64160	NA	AtDIR5	-4.9918	0.197534	0.424001	1.11902	0.77329	0.978199	NO	NO	6.11083
AT5G26070	Encodes a protein with 23.5% proline residues and proline-rich extensin domains, INTERPRO:IPR002965; similar to root nodule extensin (Pisum sativum) gi:15021750/gb:AAK77902; Common family members: At5g19800, At5g57070, At1g72790 (Arabidopsis thaliana)	NA	-4.91682	0.00107999	0.00870691	-6.42844	0.47351	0.917169	NO	NO	-1.51161
AT4G34770	NA	SAUR1	-4.91443	0.0320845	0.122896	0.632998	0.529367	NA	NO	NO	5.54743
AT5G57540	Encodes a xyloglucan endotransglucosylase/hydrolase with only only the endotransglucosylase (XET; EC 2.4.1.207) activity towards xyloglucan and non-detectable endohydrolytic (XEH; EC 3.2.1.151) activity.	AtXTH13	-4.86947	1.01034e-12	5.57949e-11	-3.39405	0.543182	0.943166	NO	NO	1.47542
AT5G43175	NA	NA	-4.76686	0.121545	0.311513	-4.1015	0.854124	NA	NO	NO	0.665357
AT5G67080	member of MEKK subfamily	MAPKKK19	-4.74557	0.00457695	0.0278557	2.11082	0.323436	0.85767	NO	NO	6.8564
AT5G27940	NA	WPP3	-4.72864	0.048472	0.165355	-1.97671	0.93783	NA	NO	NO	2.75193
AT1G11920	NA	NA	-4.69585	0.000234081	0.00243075	-1.01251	0.621807	0.955754	NO	NO	3.68335
AT1G56510	TIR-NB-LRR protein that confers resistance to four races of Albugo candida.	ADR2	-4.69024	0.0419433	0.148985	-0.668184	0.603078	0.953525	NO	NO	4.02206
AT1G14280	Encodes phytochrome kinase substrate 2. PKS proteins are critical for hypocotyl phototropism. Forms a complex with Phot1, Phot2 and NPH3.	PKS2	-4.68257	3.65104e-14	2.40117e-12	-3.65441	0.104453	0.634711	YES	YES	1.02816
AT1G33890	NA	IAN3	-4.68242	NA	NA	-1.54858	NA	NA	NO	NO	3.13384
AT5G19700	NA	ELS1	-4.64894	0.000205304	0.00217777	-3.39323	0.330479	0.860967	NO	NO	1.25571
AT2G22180	NA	NA	-4.63735	0.0659024	0.205683	-2.40997	0.625274	0.955979	NO	NO	2.22738
AT2G04750	NA	AtFIM3	-4.62139	0.144157	0.349022	-3.38017	0.711902	NA	NO	NO	1.24121
AT5G01900	member of WRKY Transcription Factor; Group III	ATWRKY62	-4.61611	0.0465313	0.160708	1.48682	0.541879	0.942462	NO	NO	6.10294
AT2G36690	NA	GIM2	-4.60841	3.12826e-09	1.0318e-07	-1.45153	0.815538	0.982513	NO	NO	3.15688
AT5G61890	encodes a member of the ERF (ethylene response factor) subfamily B-4 of ERF/AP2 transcription factor family. The protein contains one AP2 domain. There are 7 members in this subfamily.	ERF114	-4.59476	0.036169	0.133932	-0.0730854	0.154676	0.716597	NO	NO	4.52168
AT1G26590	NA	NA	-4.58233	0.000584215	0.00520707	-0.669887	0.0931786	0.612552	NO	NO	3.91245
AT1G73830	NA	BEE3	-4.52981	0.14474	0.34981	-2.74592	0.578025	NA	NO	NO	1.78389
AT3G26815	NA	NA	-4.51663	0.0138119	0.0652646	-1.61534	0.431972	0.901596	NO	NO	2.9013
AT4G10540	NA	NA	-4.50598	0.29124	NA	-0.83555	0.407736	NA	NO	NO	3.67043
AT4G02170	NA	NA	-4.50089	0.102006	0.277526	-5.05058	0.784633	NA	NO	YES	-0.549688
AT1G25240	NA	PICALM9a	-4.50015	0.000977267	0.00796756	-2.69127	0.982729	0.998272	NO	NO	1.80888
AT5G57530	NA	AtXTH12	-4.44148	2.28377e-13	1.36167e-11	-3.77593	0.549476	0.944341	NO	NO	0.665554
AT2G19210	NA	NA	-4.40418	0.000688901	0.00597332	-2.29993	0.449114	0.907565	NO	NO	2.10425
AT1G22100	NA	NA	-4.36799	0.271738	NA	-0.835547	0.392746	NA	NO	NO	3.53245
AT5G35190	NA	EXT13	-4.36463	1.06024e-17	1.04593e-15	-3.21514	0.793148	0.980147	NO	NO	1.14948
AT4G28850	NA	ATXTH26	-4.33241	NA	NA	-2.26813	NA	NA	NO	NO	2.06428
AT2G29220	NA	LecRK-III.1	-4.33062	0.122502	0.312893	0.127089	0.41023	0.894944	NO	NO	4.45771
AT3G59510	NA	NA	-4.32587	0.164646	0.380706	-3.41674	0.792359	NA	NO	NO	0.909132
AT5G20100	NA	NA	-4.31971	0.288561	NA	-0.835547	0.410719	NA	NO	NO	3.48416
AT2G43860	NA	NA	-4.31278	0.00978875	0.0503186	-1.96412	0.0942313	0.614992	NO	NO	2.34867
AT4G04710	member of Calcium Dependent Protein Kinase	CPK22	-4.30254	0.00440351	0.0270199	-2.63952	0.488388	0.921277	NO	NO	1.66302
AT1G23965	NA	NA	-4.26803	0.174966	NA	-0.835541	0.294777	NA	NO	NO	3.43248
AT1G65310	Encodes a xyloglucan endotransglucosylase/hydrolase with only only the endotransglucosylase (XET; EC 2.4.1.207) activity towards xyloglucan and non-detectable endohydrolytic (XEH; EC 3.2.1.151) activity. Expressed in the mature or basal regions of both the main and lateral roots, but not in the tip of these roots where cell division occurs.	ATXTH17	-4.2642	0.000205917	0.00218301	-3.61802	0.286444	0.835755	NO	NO	0.646176
AT5G53250	NA	AGP22	-4.25928	3.20242e-31	9.39217e-29	-3.83371	0.896535	0.990078	YES	YES	0.425575
AT1G44130	NA	NA	-4.25196	0.00568794	0.0329603	-2.42863	0.597815	0.953126	NO	NO	1.82333
AT2G14710	NA	NA	-4.23923	0.0350292	0.130805	-1.88092	0.662114	NA	NO	NO	2.35831
AT1G52800	NA	NA	-4.23876	0.029246	0.114571	-4.63893	0.736185	NA	NO	NO	-0.400175
AT1G18735	NA	NA	-4.23337	0.176392	0.397484	3.39547	0.177378	NA	NO	NO	7.62884
AT2G25409	NA	NA	-4.2266	0.291178	0.536409	-2.71503	0.723969	NA	NO	NO	1.51157
AT1G63550	NA	NA	-4.21568	0.00719508	0.0395129	-0.0150448	0.613272	0.953525	NO	NO	4.20063
AT3G02430	NA	DMP5	-4.184	9.19487e-06	0.000144084	-3.21758	0.683102	0.968075	NO	NO	0.966415
AT2G02147	Encodes a member of a family of small,secreted, cysteine rich protein with sequence similarity to the PCP (pollen coat protein) gene family.	LCR73	-4.18333	0.327799	0.574655	-3.71415	0.935858	NA	NO	NO	0.469184
AT5G09805	Similar to Inflorescence deficient in abscission (IDA). Involved in floral organ abscission.	IDL3	-4.1833	0.327803	NA	0.126221	0.328915	NA	NO	NO	4.30952
AT1G66970	NA	GDPDL1	-4.17738	0.135918	0.336049	0.528555	0.914267	NA	NO	NO	4.70594
AT1G67260	Encodes protein with TCP (TB1,CYC,PCF) domain which is likely to be involved in DNA binding and protein-protein interactions. Based on genome analysis, there is a 9-member gene family that possesses this domain in Arabidopsis. Orthologue of Antirrhinum gene CYCLOIDEA.	TCP1	-4.15543	0.309563	0.555519	-3.2133	0.83881	NA	NO	NO	0.942128
AT4G16880	NA	NA	-4.15404	0.209558	NA	-1.74405	0.485006	NA	NO	NO	2.40999
AT1G14550	NA	NA	-4.14734	4.1974e-23	7.22986e-21	-2.75722	0.950793	0.995846	NO	NO	1.39012
AT1G34580	NA	NA	-4.14335	0.207888	0.437464	2.96707	0.208946	NA	NO	NO	7.11043
AT2G34010	NA	TIE4	-4.12971	0.00525834	0.0310653	-2.21436	0.469111	0.914415	NO	NO	1.91535
AT4G37840	Encodes a putative hexokinase.	HKL3	-4.12213	0.125016	0.317634	-0.757537	0.583452	0.951116	NO	NO	3.3646
AT1G07340	NA	ATSTP2	-4.11677	0.335703	NA	1.088	0.336833	NA	NO	NO	5.20477
AT3G60000	NA	QWRF6	-4.11677	0.335703	NA	0.126222	0.336831	NA	NO	NO	4.243
AT3G58000	NA	NA	-4.10957	0.0035368	0.0226562	-6.41214	0.928589	0.993745	NO	NO	-2.30257
AT1G26558	NA	NA	-4.10672	0.336908	NA	0.126222	0.338039	NA	NO	NO	4.23294
AT3G48346	NA	NA	-4.09887	0.320058	NA	-2.1797	0.659391	NA	NO	NO	1.91917
AT5G46960	NA	AtPMEI12	-4.09351	0.0619954	0.196824	-0.863619	0.275257	NA	NO	NO	3.22989
AT5G38910	NA	NA	-4.07863	NA	NA	-1.20628	NA	NA	NO	NO	2.87235
AT4G10270	NA	WIP4	-4.07465	0.0752018	0.225025	2.40003	0.14312	NA	NO	NO	6.47468
AT3G28650	NA	NA	-4.06143	0.00051574	0.00469862	-0.443821	0.11272	0.651964	NO	NO	3.61761
AT5G50490	NA	NF-YC5	-4.04007	0.34038	NA	-0.835546	0.468957	NA	NO	NO	3.20453
AT3G61660	NA	NA	-4.03303	0.0046338	0.0280836	-1.54315	0.593593	0.952698	NO	NO	2.48987
AT1G20790	NA	NA	-4.02989	0.0850023	0.245287	2.02033	0.191149	NA	NO	NO	6.05022
AT4G12510	NA	AZI5	-4.02442	3.57341e-14	2.35725e-12	-3.00468	0.140054	0.695856	NO	YES	1.01975
AT1G48698	NA	NA	-4.00469	0.0669541	0.207913	0.867912	0.984501	NA	NO	NO	4.8726
AT5G17523	Similar to Maltose excess protein 1	NA	-3.99701	0.350235	NA	0.126223	0.351394	NA	NO	NO	4.12323
AT4G35170	NA	CC4	-3.99014	0.351081	NA	-0.835545	0.480511	NA	NO	NO	3.15459
AT3G14030	NA	NA	-3.99013	0.351082	NA	0.126223	0.352243	NA	NO	NO	4.11635
AT2G24720	member of Putative ligand-gated ion channel subunit family	ATGLR2.2	-3.98948	0.317543	0.564476	-1.20743	0.910398	NA	NO	NO	2.78205
AT2G31335	NA	NA	-3.98548	0.0350509	0.130841	-2.00512	0.25543	NA	NO	NO	1.98037
AT1G60410	NA	NA	-3.98372	0.160486	0.374076	-1.2113	0.914922	NA	NO	NO	2.77242
AT5G45770	NA	AtRLP55	-3.9788	0.35248	NA	0.126223	0.353644	NA	NO	NO	4.10502
AT3G17760	NA	GAD5	-3.96142	0.131881	0.329939	0.55256	0.858759	NA	NO	NO	4.51398
AT3G10590	NA	NA	-3.9597	0.0383312	0.139726	-0.6411	0.999326	0.999972	NO	NO	3.3186
AT1G30780	NA	NA	-3.95121	0.122886	0.313579	0.158938	0.823978	NA	NO	NO	4.11015
AT3G01250	NA	NA	-3.947	0.356422	NA	0.126224	0.357593	NA	NO	NO	4.07322
AT2G44340	NA	VQ18	-3.93575	2.03061e-15	1.55726e-13	-1.53024	0.887426	0.988917	NO	NO	2.40551
AT1G12672	NA	NA	-3.92498	0.359167	NA	-0.835545	0.490183	NA	NO	NO	3.08944
AT1G56085	NA	NA	-3.88176	0.0289774	0.113889	-1.11505	0.253937	NA	NO	NO	2.76671
AT2G40805	NA	NA	-3.88156	0.364621	NA	0.126224	0.36581	NA	NO	NO	4.00779
AT5G22570	member of WRKY Transcription Factor; Group III	ATWRKY38	-3.8804	0.0488148	0.166159	2.36251	0.388596	0.888967	NO	NO	6.24291
AT1G74540	member of CYP98A	CYP98A8	-3.85858	0.251943	NA	-1.87131	0.57501	NA	NO	NO	1.98728
AT3G01730	NA	NA	-3.84908	4.97704e-05	0.000642192	-2.55654	0.897277	0.990432	NO	NO	1.29254
AT3G27480	NA	NA	-3.8429	1.68613e-15	1.31633e-13	-3.08553	0.677871	0.967393	NO	NO	0.757368
AT4G18970	NA	NA	-3.83734	0.264002	NA	-0.83554	0.404155	NA	NO	NO	3.0018
AT2G38220	NA	APD3	-3.83634	0.113402	0.297457	-2.74668	0.675058	NA	NO	NO	1.08966
AT5G07560	Lipid-binding oleosins, glycine-rich protein.	ATGRP20	-3.83363	0.370704	0.615903	-0.769321	0.814144	NA	NO	NO	3.06431
AT5G55790	NA	NA	-3.8065	0.111508	0.294267	-2.50599	0.925038	NA	NO	NO	1.3005
AT2G47550	NA	NA	-3.80624	4.47769e-09	1.43969e-07	-3.01468	0.434311	0.902201	NO	NO	0.791566
AT5G65130	encodes a member of the DREB subfamily A-6 of ERF/AP2 transcription factor family. The protein contains one AP2 domain. There are 8 members in this subfamily including RAP2.4.	WIND4	-3.78179	0.0154986	0.0712045	-5.09601	0.167846	0.735298	NO	NO	-1.31422
AT4G14860	NA	AtOFP11	-3.77995	0.0057404	0.0331781	-3.31007	0.82575	0.982633	NO	NO	0.469883
AT1G80390	Member of a multigene family of Auxin responsive genes.	IAA15	-3.76707	0.379254	NA	-2.47246	0.782348	NA	NO	NO	1.29461
AT3G15870	NA	NA	-3.76706	0.379255	NA	-0.637413	0.633031	NA	NO	NO	3.12965
AT2G38646	NA	NA	-3.76705	0.379256	NA	1.69816	0.51406	NA	NO	NO	5.46522
AT1G77160	NA	NA	-3.76704	0.379257	NA	3.20329	0.380478	NA	NO	NO	6.97033
AT1G10747	Encodes a Maternally expressed gene (MEG) family protein	ESF1.1	-3.76704	0.379257	NA	0.126225	0.380474	NA	NO	NO	3.89327
AT3G49744	NA	NA	-3.76704	0.379257	NA	0.126225	0.380474	NA	NO	NO	3.89327
AT5G39230	NA	NA	-3.76644	0.352607	0.59875	-3.66961	0.992034	NA	NO	NO	0.0968325
AT3G23860	NA	GPR1	-3.76367	0.265031	0.508529	2.8692	0.408294	NA	NO	NO	6.63286
AT3G01870	NA	NA	-3.76035	0.197161	0.423619	0.859198	0.814899	NA	NO	NO	4.61955
AT2G25440	NA	AtRLP20	-3.74167	0.356149	0.602292	-3.90774	0.938439	NA	NO	NO	-0.166069
AT3G07490	A member of ARF GAP domain (AGD), A thaliana has 15 members, grouped into four classes.	AGD11	-3.72241	0.000714813	0.00615374	-2.68773	0.902139	0.990995	NO	NO	1.03468
AT1G26515	NA	NA	-3.72128	0.134176	NA	-2.06669	0.807233	NA	NO	NO	1.65459
AT3G11402	NA	NA	-3.71387	6.08621e-11	2.62602e-09	-2.6029	0.349735	0.870757	NO	NO	1.11098
AT2G14690	Encodes a putative glycosyl hydrolase family 10 protein (xylanase).	NA	-3.70758	0.166539	0.383694	-4.10865	0.862261	NA	NO	NO	-0.401068
AT3G46260	NA	NA	-3.7055	0.0331627	0.125981	-0.632983	0.840532	0.983759	NO	NO	3.07252
AT3G11390	NA	NA	-3.70349	1.1756e-06	2.29856e-05	-2.22396	0.183916	0.749322	NO	NO	1.47952
AT3G20555	NA	NA	-3.69296	0.388918	NA	-1.716	0.664671	NA	NO	NO	1.97696
AT1G77870	NA	MUB5	-3.69028	0.073296	0.220937	-1.94619	0.835078	NA	NO	NO	1.74409
AT1G29020	NA	NA	-3.68286	0.00028978	0.00289893	-1.73145	0.268103	0.824959	NO	NO	1.95141
AT1G62760	NA	AtPMEI10	-3.68232	0.0767243	0.227946	1.01019	0.834934	NA	NO	NO	4.69252
AT5G60740	NA	ABCG28	-3.66683	0.392361	NA	0.126226	0.393603	NA	NO	NO	3.79306
AT2G07774	NA	NA	-3.66613	0.298536	NA	-1.8737	0.632427	NA	NO	NO	1.79243
AT1G18530	NA	CML15	-3.66441	0.296994	NA	-2.2834	0.715499	NA	NO	NO	1.38101
AT1G26360	Encodes a protein predicted to act as a carboxylesterase. It has similarity to the SABP2 methyl salicylate esterase from tobacco but no enzymatic activity has been identified for this protein.	ATMES13	-3.66264	6.89955e-06	0.00011165	-1.81578	0.539192	0.94167	NO	NO	1.84686
AT4G17788	NA	NA	-3.65453	0.393989	NA	1.088	0.395234	NA	NO	NO	4.74254
AT2G34330	NA	NA	-3.62181	0.0199051	0.0857824	-5.23198	0.607733	0.953525	NO	NO	-1.61018
AT5G55370	NA	AT2	-3.61313	0.207835	0.437417	1.63064	0.695647	NA	NO	NO	5.24377
AT1G74875	NA	NA	-3.6114	0.399728	NA	-1.88206	0.706793	NA	NO	NO	1.72934
AT1G79250	NA	AGC1.7	-3.60104	0.000145785	0.00163091	-2.93854	0.841474	0.983759	NO	NO	0.662501
AT3G28330	NA	NA	-3.60102	0.214354	0.446162	0.253322	0.906032	NA	NO	NO	3.85434
AT1G26390	NA	AtBBE4	-3.55031	0.257524	0.500989	-0.148972	0.545792	0.943995	NO	NO	3.40134
AT3G10570	member of CYP77A	CYP77A6	-3.54696	0.111211	0.293841	0.684974	0.400943	NA	NO	NO	4.23193
AT3G19310	NA	NA	-3.54137	0.105569	0.283758	-2.82534	0.43428	NA	NO	NO	0.716023
AT5G47000	NA	NA	-3.54095	0.198172	0.424824	-0.227887	0.466445	0.914415	NO	NO	3.31306
AT4G14104	NA	NA	-3.53333	0.410245	NA	-1.59919	0.673099	NA	NO	NO	1.93414
AT2G33200	NA	NA	-3.53332	0.410247	NA	0.126228	0.411521	NA	NO	NO	3.65955
AT1G65481	NA	NA	-3.52071	0.00150881	0.0113072	-2.75493	0.731281	0.974674	NO	NO	0.765774
AT4G23070	NA	ATRBL7	-3.5193	1.0438e-14	7.26075e-13	-2.7521	0.589824	0.952698	NO	NO	0.767198
AT3G45320	NA	NA	-3.51429	0.0747588	0.224132	-0.353041	0.555566	0.945795	NO	NO	3.16125
AT2G30766	NA	FEP1	-3.50307	0.414366	NA	-2.65403	0.86495	NA	NO	NO	0.849036
AT1G43010	NA	NA	-3.50307	0.414367	NA	-2.3002	0.79999	NA	NO	NO	1.20286
AT2G32680	NA	AtRLP23	-3.50307	0.414367	NA	-2.3002	0.79999	NA	NO	NO	1.20286
AT1G80580	encodes a member of the ERF (ethylene response factor) subfamily B-1 of ERF/AP2 transcription factor family. The protein contains one AP2 domain. There are 15 members in this subfamily including ATERF-3, ATERF-4, ATERF-7, and leafy petiole.	NA	-3.50304	0.41437	NA	0.126228	0.415651	NA	NO	NO	3.62927
AT2G24255	NA	NA	-3.50304	0.41437	NA	0.126228	0.415651	NA	NO	NO	3.62927
AT3G23350	NA	NA	-3.50304	0.41437	NA	0.126228	0.415651	NA	NO	NO	3.62927
AT5G22555	NA	NA	-3.50032	0.330077	0.576693	-3.1016	0.106125	0.638334	NO	NO	0.398726
AT3G03670	NA	NA	-3.49993	0.154585	0.365066	-2.12219	0.365976	0.876895	NO	NO	1.37775
AT1G61120	Encodes a geranyllinalool synthase that produces a precursor to TMTT, a volatile plant defense C16-homoterpene. GES transcript levels rise in response to alamethicin, a fungal peptide mixture that damages membranes. This transcriptional response is blocked in JA biosynthetic and JA signaling mutants, but GES transcript levels still rise in response to alamethicin in mutants with salicylic acid an…	GES	-3.49717	0.264384	0.508006	-4.44625	0.711241	NA	NO	NO	-0.949077
AT1G31550	NA	NA	-3.49146	0.186667	0.410792	-1.29986	0.227454	0.792532	NO	NO	2.1916
AT2G16018	NA	NA	-3.48221	0.0469583	0.161691	-2.32385	0.520984	NA	NO	NO	1.15836
AT3G07620	NA	NA	-3.46441	0.14607	0.352201	-1.7198	0.139966	NA	NO	NO	1.74461
AT1G30135	NA	JAZ8	-3.45477	0.0424423	0.150241	1.67256	0.226651	0.79166	NO	NO	5.12733
AT4G25780	NA	AtCAPE2	-3.45362	0.0286431	0.112882	-2.33777	0.850405	0.98446	NO	NO	1.11585
AT5G19810	NA	NA	-3.44721	0.0707887	0.215837	0.813478	0.523877	0.934967	NO	NO	4.26069
AT2G20520	fasciclin-like arabinogalactan-protein 6 (Fla6)	FLA6	-3.44594	0.000171045	0.00186261	-2.96059	0.776765	0.978658	NO	NO	0.485357
AT5G52490	NA	NA	-3.41331	0.134124	0.333245	-1.6792	0.246715	NA	NO	NO	1.73412
AT4G20250	NA	NA	-3.41219	0.42689	NA	-2.17875	0.794873	NA	NO	NO	1.23345
AT5G62730	NA	NA	-3.41218	0.426892	NA	0.126229	0.428195	NA	NO	NO	3.5384
AT4G16240	NA	NA	-3.40761	0.170324	0.388644	1.8603	0.525733	NA	NO	NO	5.26791
AT5G40940	NA	FLA20	-3.40711	0.157448	0.369496	0.864998	0.96891	NA	NO	NO	4.27211
AT1G30560	NA	AtG3Pp3	-3.3953	1.45739e-05	0.000217536	-1.44595	0.852666	0.98446	NO	NO	1.94935
AT2G33810	Encodes a member of the SPL (squamosa-promoter binding protein-like)gene family, a novel gene family encoding DNA binding proteins and putative transcription factors. Contains the SBP-box, which encodes the SBP-domain, required and sufficient for interaction with DNA. It binds DNA, may directly regulate AP1, and is involved in regulation of flowering and vegetative phase change. Its temporal expr…	SPL3	-3.38251	0.330832	NA	3.39712	0.332211	NA	NO	NO	6.77963
AT5G53950	Transcriptional activator of the NAC gene family, with CUC1 redundantly required for embryonic apical meristem formation, cotyledon separation and expression of STM. Proper timing of CUC2 expression is required to maintain the phyllotactic pattern initiated in the meristem. CUC2 expression in leaf sinus region is required for serration and the extent of serration is modulated by mir164A mediated …	ANAC098	-3.3805	0.310232	0.556068	2.95035	0.619704	NA	NO	NO	6.33085
AT1G63600	NA	NA	-3.37267	0.000727807	0.00623346	-2.10723	0.635	0.958487	NO	NO	1.26545
AT5G46540	NA	ABCB7	-3.36982	0.0959755	0.266567	-3.01004	0.895954	NA	NO	NO	0.359778
AT5G24940	NA	NA	-3.36029	0.128998	0.325011	0.0537376	0.596689	NA	NO	NO	3.41402
AT3G28510	NA	NA	-3.35502	NA	NA	0.983691	NA	NA	NO	NO	4.33871
AT4G16840	NA	NA	-3.35061	0.244326	0.484654	-1.97963	0.793823	NA	NO	NO	1.37097
AT5G40290	NA	NA	-3.34859	0.435786	NA	-0.835539	0.580089	NA	NO	NO	2.51306
AT5G24180	NA	NA	-3.33935	0.0882417	0.252087	-3.33435	0.189541	0.753949	NO	NO	0.00499563
AT2G36180	NA	NA	-3.33826	0.0984867	0.270907	-1.1579	0.576764	0.950008	NO	NO	2.18037
AT2G33010	NA	NA	-3.31808	0.440092	NA	-0.835539	0.585054	NA	NO	NO	2.48254
AT1G33840	NA	NA	-3.31603	0.0384073	0.139928	-1.48402	0.227038	0.792067	NO	NO	1.83201
AT5G40590	NA	NA	-3.30745	4.9083e-19	5.9641e-17	-3.21727	0.139323	0.695112	NO	NO	0.0901846
AT3G47348	NA	NA	-3.30701	0.270986	NA	-0.304336	0.87354	NA	NO	NO	3.00267
AT1G71120	Contains lipase signature motif and GDSL domain.	GLIP6	-3.30422	0.363648	NA	-0.108014	0.717601	NA	NO	NO	3.19621
AT4G30230	NA	NA	-3.30062	0.0997376	0.273294	0.558036	0.896037	NA	NO	NO	3.85866
AT1G78260	NA	NA	-3.29786	1.79708e-17	1.71062e-15	-2.83097	0.257467	0.817508	YES	YES	0.466882
AT1G76230	NA	NA	-3.2888	0.189464	0.41458	-0.687656	0.822697	NA	NO	NO	2.60114
AT1G11655	NA	NA	-3.28326	0.0207355	0.0883611	-1.95737	0.889145	0.989125	NO	NO	1.32589
AT2G28640	A member of EXO70 gene family, putative exocyst subunits, conserved in land plants. Arabidopsis thaliana contains 23 putative EXO70 genes, which can be classified into eight clusters on the phylogenetic tree.	ATEXO70H5	-3.27118	0.446759	NA	-0.835538	0.592721	NA	NO	NO	2.43564
AT4G17920	NA	NA	-3.27117	0.44676	NA	1.08801	0.448097	NA	NO	NO	4.35918
AT2G24410	NA	NA	-3.27117	0.44676	NA	0.12623	0.448096	NA	NO	NO	3.3974
AT2G33705	NA	NA	-3.27117	0.44676	NA	0.12623	0.448096	NA	NO	NO	3.3974
AT5G60260	NA	NA	-3.27117	0.44676	NA	0.12623	0.448096	NA	NO	NO	3.3974
AT5G26700	NA	NA	-3.27111	0.118751	0.306232	-2.44185	0.704241	NA	NO	NO	0.829265
AT4G01890	NA	NA	-3.26157	0.0757256	0.226	-0.612704	0.434971	0.902255	NO	NO	2.64886
AT4G38420	NA	sks9	-3.25503	0.0177637	0.0787431	-3.05375	0.527833	0.936601	NO	NO	0.201273
AT5G25260	NA	flot2	-3.23031	9.80237e-07	1.94639e-05	-1.9293	0.132275	0.685584	NO	NO	1.30101
AT2G04500	NA	NA	-3.2303	0.00260039	0.0176253	-1.87338	0.710891	0.971091	NO	NO	1.35692
AT1G16390	NA	ATOCT3	-3.22978	0.00015718	0.00173514	-4.09866	0.461311	0.913314	NO	NO	-0.868871
AT3G60090	NA	VQ26	-3.22821	0.0311047	0.120076	0.0938554	0.611499	0.953525	NO	NO	3.32206
AT3G50180	NA	NA	-3.21346	0.213044	0.444372	-4.8451	0.728612	NA	NO	NO	-1.63164
AT5G18720	NA	NA	-3.20823	0.121057	0.31063	0.131485	0.595823	NA	NO	NO	3.33972
AT5G35870	NA	NA	-3.20316	0.00754904	0.0411185	-2.43195	0.411016	0.894944	NO	NO	0.771207
AT1G15990	member of Cyclic nucleotide gated channel family	ATCNGC7	-3.20285	0.230724	0.46724	-3.81778	0.931364	NA	NO	NO	-0.614934
AT1G63560	NA	NA	-3.1822	NA	NA	-0.542218	NA	NA	NO	NO	2.63999
AT1G49938	NA	NA	-3.18006	0.182713	0.405464	-2.19202	0.989852	NA	NO	NO	0.988039
AT4G23990	encodes a protein similar to cellulose synthase	ATCSLG3	-3.17972	0.459923	NA	-2.21103	0.975411	NA	NO	NO	0.968694
AT5G48510	NA	NA	-3.17971	0.459924	NA	-2.3002	0.860212	NA	NO	NO	0.879515
AT1G18310	NA	NA	-3.1797	0.459926	NA	0.926729	0.607804	NA	NO	NO	4.10643
AT4G15053	NA	NA	-3.17969	0.459928	NA	2.99316	0.461289	NA	NO	NO	6.17286
AT5G23270	NA	ATSTP11	-3.17969	0.459928	NA	2.88264	0.461289	NA	NO	NO	6.06233
AT4G37500	NA	NA	-3.17969	0.459928	NA	1.8885	0.461287	NA	NO	NO	5.06819
AT3G01331	Encodes a ECA1 gametogenesis related family protein	NA	-3.17969	0.459928	NA	0.126231	0.461285	NA	NO	NO	3.30592
AT4G16195	NA	NA	-3.17969	0.459928	NA	0.126231	0.461285	NA	NO	NO	3.30592
AT4G23350	NA	NA	-3.17969	0.459928	NA	0.126231	0.461285	NA	NO	NO	3.30592
AT5G61110	NA	NA	-3.17969	0.459928	NA	0.126231	0.461285	NA	NO	NO	3.30592
AT3G28080	NA	UMAMIT47	-3.17893	0.20558	0.43449	-0.68499	0.706068	NA	NO	NO	2.49394
AT2G44920	NA	NA	-3.17719	0.0423853	0.150088	-1.42479	0.865556	0.986141	NO	NO	1.7524
AT2G26450	NA	NA	-3.17662	0.384825	NA	-1.84128	0.946342	NA	NO	NO	1.33534
AT5G54150	NA	NA	-3.17606	0.373475	NA	-3.25042	0.951013	NA	NO	NO	-0.0743593
AT5G51800	NA	NA	-3.1739	0.334661	0.58031	-0.374065	0.588145	NA	NO	NO	2.79984
AT4G14980	NA	NA	-3.173	3.16792e-12	1.62538e-10	-1.8152	0.84331	0.984058	NO	NO	1.3578
AT3G11980	Similar to fatty acid reductases.	FAR2	-3.17069	0.111134	0.293729	0.0133526	0.906574	NA	NO	NO	3.18404
AT1G02450	NIMIN1 modulates PR gene expression according the following model: NPR1 forms a ternary complex with NIMIN1 and TGA factors upon SAR induction that binds to a positive regulatory cis-element of the PR-1 promoter, termed LS7. This leads to PR-1 gene induction. NIMIN1 decreases transcriptional activation, possibly through its EAR motif, which results in fine-tuning of PR-1 gene expression.	NIMIN-1	-3.158	0.00565656	0.0328511	-0.710209	0.40698	0.894279	NO	NO	2.44779
AT3G05860	NA	AGL45	-3.15183	0.0490311	0.166669	-0.713206	0.0793272	0.578949	NO	NO	2.43863
AT5G49250	NA	NA	-3.1506	0.207602	0.437055	2.4279	0.208995	NA	NO	NO	5.5785
AT5G04390	NA	NA	-3.14999	0.00568128	0.0329593	-5.06054	0.155961	0.716963	NO	NO	-1.91055
AT3G09400	Similar to POLTERGEIST (POL) protein phosphatase 2C. No phenotype observed in plants homozygous for a null allele. Ubiquitously expressed.	PLL3	-3.14981	5.68838e-06	9.3882e-05	-3.08138	0.276252	0.831193	NO	NO	0.0684254
AT3G28857	NA	PRE5	-3.14908	0.0258871	0.104462	-2.12811	0.783139	0.97866	NO	NO	1.02098
AT1G65370	NA	NA	-3.14285	0.465293	NA	-0.835537	0.613923	NA	NO	NO	2.30731
AT3G52970	member of CYP76G	CYP76G1	-3.14284	0.465294	NA	0.126232	0.466659	NA	NO	NO	3.26907
AT5G24230	NA	NA	-3.13656	1.17709e-17	1.14046e-15	-2.2748	0.556675	0.945983	NO	NO	0.861763
AT1G26240	NA	NA	-3.13558	NA	NA	-2.2407	NA	NA	NO	NO	0.894878
AT1G65870	NA	NA	-3.13009	0.210419	0.440889	1.01149	0.559795	0.946454	NO	NO	4.14159
AT4G03450	NA	NA	-3.12537	0.46785	NA	-1.71599	0.765317	NA	NO	NO	1.40937
AT2G42830	AGAMOUS [AG]-like MADS box protein (AGL5) involved in fruit development (valve margin and dehiscence zone differentiation). A putative direct target of AG. SHP2 has been shown to be a downstream gene of the complex formed by AG and SEP proteins (SEP4 alone does not form a functional complex with AG).	AGL5	-3.11571	0.255708	NA	-0.835538	0.257178	NA	NO	NO	2.28017
AT1G55700	NA	NA	-3.11097	1.45436e-06	2.79327e-05	-1.73939	0.22711	0.792067	NO	NO	1.37159
AT2G29350	senescence-associated gene SAG13 encoding a short-chain alcohol dehydrogenase	SAG13	-3.10963	0.158214	0.370531	0.211202	0.491057	0.921723	NO	NO	3.32084
AT3G29340	NA	NA	-3.10513	0.47082	NA	0.126232	0.472195	NA	NO	NO	3.23136
AT5G01120	NA	NA	-3.10357	0.386259	NA	-0.828586	0.951701	NA	NO	NO	2.27499
AT5G13320	Encodes an enzyme capable of conjugating amino acids to 4-substituted benzoates. 4-HBA (4-hydroxybenzoic acid) and pABA (4-aminobenzoate) may be targets of the enzyme in Arabidopsis, leading to the production of pABA-Glu, 4HBA-Glu, or other related compounds. This enzyme is involved in disease-resistance signaling. It is required for the accumulation of salicylic acid, activation of defense respo…	AtGH3.12	-3.08039	NA	NA	1.65739	NA	NA	NO	NO	4.73778
AT2G25410	NA	NA	-3.07128	1.12081e-10	4.60698e-09	-2.85105	0.541963	0.942462	NO	NO	0.220227
AT2G46480	Encodes a protein with putative galacturonosyltransferase activity.	GAUT2	-3.07106	0.0510624	0.171496	-1.21459	0.209569	0.773936	NO	NO	1.85648
AT1G76220	NA	NA	-3.06299	7.07787e-05	0.000875775	-2.17173	0.69711	0.970867	NO	NO	0.891259
AT1G10657	NA	NA	-3.0622	0.130336	0.327355	0.703637	0.733094	NA	NO	NO	3.76584
AT3G14735	NA	NA	-3.05635	0.294808	NA	-2.22999	0.555683	NA	NO	NO	0.826359
AT5G45340	Encodes a protein with ABA 8'-hydroxylase activity; involved in ABA catabolism. Mutant analyses show that disruption in the gene results in more drought tolerance whereas overexpression results in increased transpiration rate and reduced drought tolerance. Gene involved in postgermination growth. Plant P450 CYP707A3, ABA 8'-hydroxylase, binds enantioselectively (+)-ABA but not (-)-ABA, whereas th…	CYP707A3	-3.05128	4.8454e-07	1.02695e-05	-0.559352	0.463196	0.914415	NO	YES	2.49192
AT1G05800	Encodes a galactolipase. Located in the chloroplast. Involved in the initial step of jasmonic acid biosynthesis. Expressed in vegetative tissues and is necessary for the biosynthesis of basal-level JAs in vegetative tissues.	DGL	-3.02733	0.450717	0.686306	-4.10074	0.754266	NA	NO	NO	-1.07341
AT5G08090	NA	NA	-3.02704	0.482381	NA	-2.62449	0.86791	NA	NO	NO	0.402549
AT5G14345	Encodes a Uclacyanin/Basic blue family protein	AtENODL21	-3.02703	0.482381	NA	-0.154603	0.996221	NA	NO	NO	2.87243
AT1G51020	NA	NA	-3.02701	0.482384	NA	2.72546	0.633337	NA	NO	NO	5.75247
AT2G03580	NA	NA	-3.02701	0.482384	NA	-0.835536	0.633331	NA	NO	NO	2.19148
AT4G03438	NA	NA	-3.02701	0.482384	NA	-0.835536	0.633331	NA	NO	NO	2.19148
AT5G16700	NA	NA	-3.027	0.482385	NA	2.46964	0.48378	NA	NO	NO	5.49664
AT2G07798	NA	NA	-3.027	0.482385	NA	0.126233	0.483777	NA	NO	NO	3.15324
AT2G39320	NA	NA	-3.027	0.482385	NA	0.126233	0.483777	NA	NO	NO	3.15324
AT1G09812	NA	NA	-3.02235	0.00205344	0.0145402	-1.09105	0.730002	0.974472	NO	NO	1.93131
AT4G36570	NA	ATRL3	-3.01601	0.00139092	0.0105896	-0.635691	0.256215	0.816166	NO	NO	2.38032
AT4G13320	NA	NA	-3.0158	0.168286	0.385824	0.518849	0.774097	NA	NO	NO	3.53465
AT2G28180	member of Putative Na+/H+ antiporter family	ATCHX8	-3.00822	0.485188	NA	-0.835536	0.636502	NA	NO	NO	2.17269
AT4G08190	NA	NA	-3.00822	0.485189	NA	0.126233	0.486585	NA	NO	NO	3.13445
AT5G04190	Encodes phytochrome kinase substrate 4, a phytochrome signaling component involved in phototropism.	PKS4	-3.00822	0.485189	NA	0.126233	0.486585	NA	NO	NO	3.13445
AT3G29140	NA	NA	-2.99043	0.433931	NA	-0.64206	0.741347	NA	NO	NO	2.34837
AT5G38320	NA	NA	-2.97676	0.313127	0.559452	-0.859576	0.77631	NA	NO	NO	2.11718
AT5G66370	NA	NA	-2.97666	0.314815	NA	-3.06201	0.93685	NA	NO	NO	-0.0853466
AT1G64290	NA	NA	-2.97187	0.42774	NA	0.629572	0.762436	NA	NO	NO	3.60144
AT5G08391	NA	NA	-2.96787	0.010327	0.0524517	-1.39782	0.469162	0.914415	NO	NO	1.57005
AT1G15772	NA	NA	-2.9613	0.302706	NA	-2.35496	0.602078	NA	NO	NO	0.606341
AT1G74130	NA	NA	-2.95712	0.345279	0.59093	-4.23629	0.6297	NA	NO	NO	-1.27917
AT5G36800	NA	NA	-2.95703	0.198442	0.425152	1.00823	0.528268	NA	NO	NO	3.96526
AT2G27390	NA	NA	-2.95504	0.383552	0.62796	-0.533833	0.716664	NA	NO	NO	2.4212
AT1G21320	NA	NA	-2.95267	0.00214396	0.015005	-2.28949	0.851193	0.98446	NO	NO	0.663179
AT1G20795	NA	NA	-2.95054	0.493853	NA	-0.835535	0.646278	NA	NO	NO	2.115
AT2G07640	NA	NA	-2.95053	0.493854	NA	0.126233	0.495262	NA	NO	NO	3.07676
AT3G29385	NA	NA	-2.95053	0.493854	NA	0.126233	0.495262	NA	NO	NO	3.07676
AT5G22810	NA	NA	-2.95053	0.493854	NA	0.126233	0.495262	NA	NO	NO	3.07676
AT5G47130	NA	NA	-2.95053	0.493854	NA	0.126233	0.495262	NA	NO	NO	3.07676
AT1G66795	NA	NA	-2.94979	0.294388	NA	-0.835538	0.295964	NA	NO	NO	2.11425
AT4G34380	NA	NA	-2.93806	2.44452e-06	4.40644e-05	-1.32384	0.854441	0.984907	NO	NO	1.61422
AT1G16420	Encodes a metacaspase (cysteine-type endopeptidase) that is involved in promoting programmed cell death in response to hydrogen peroxide (H2O2), UV light, and methyl viologen (MV). Transcript levels rise in response to UV-C, H2O2, and MV. In vitro assays demonstrate that this enzyme has a preference for cleaving after an arginine residue, and it has a pH optimum of 8.0.	ATMC8	-2.93479	2.59673e-07	5.89506e-06	-1.83075	0.500658	0.926214	NO	NO	1.10404
AT1G10010	Encodes a high affinity amino acid transporter that is probably responsible for import of organic nitrogen into developing seeds. One of eight gene family members that encode amino acid permeases. Most closely related to AAP1 (75%) identity.	AAP8	-2.93266	0.0757039	0.225966	-0.339	0.771652	0.977951	NO	NO	2.59366
AT2G03445	NA	NA	-2.93152	0.0592994	0.19072	-1.19889	0.970182	0.997521	NO	NO	1.73263
AT1G05990	NA	RHS1	-2.92662	0.0290563	0.114096	-6.59517	0.95616	0.996096	NO	NO	-3.66855
AT1G48990	NA	NA	-2.92593	0.160819	0.374612	-0.90802	0.850375	NA	NO	NO	2.01791
AT1G52000	NA	NA	-2.92363	0.030386	0.117951	0.102153	0.419146	0.898289	NO	NO	3.02578
AT5G48430	NA	NA	-2.9218	7.63863e-17	6.79431e-15	-2.4436	0.485543	0.920699	NO	NO	0.4782
AT5G38540	NA	NA	-2.91425	0.0979439	0.269996	1.22415	0.534801	0.940072	NO	NO	4.1384
AT1G13550	NA	NA	-2.91391	1.78249e-12	9.56927e-11	-2.17457	0.751399	0.976535	NO	NO	0.739349
AT5G06650	NA	GIS2	-2.90696	0.132014	0.330153	-3.79866	0.415055	NA	NO	NO	-0.891704
AT1G76210	NA	NA	-2.89655	0.162664	0.377377	-2.36648	0.827219	NA	NO	NO	0.530073
AT1G10550	Encodes a membrane-localized protein that is predicted to function during cell wall modification.Overexpression of XTH33 results in abnormal cell morphology. It's expression is under epigenetic control by ATX1.	XET	-2.89413	3.49095e-05	0.000470584	-3.57186	0.886636	0.988917	NO	NO	-0.677738
AT4G13420	Encodes a protein of the KUP/HAK/KT potassium channel class that is upregulated in the roots by K levels.	ATHAK5	-2.89107	0.00363669	0.0231866	-0.862403	0.781439	0.97866	NO	NO	2.02867
AT4G31970	member of CYP82C	CYP82C2	-2.89061	0.384627	0.629103	-1.90354	0.851005	0.98446	NO	NO	0.98707
AT5G09750	NA	HEC3	-2.88465	0.411108	NA	0.126237	0.274281	NA	NO	NO	3.01088
AT4G22666	NA	NA	-2.87572	3.38336e-15	2.49759e-13	-2.36164	0.0943185	0.614992	NO	NO	0.51408
AT2G02795	NA	NA	-2.86715	0.110122	0.291899	-0.0234278	0.932404	0.994444	NO	NO	2.84372
AT1G54970	encodes a proline-rich protein that is specifically expressed in the root.	ATPRP1	-2.86597	0.000461604	0.00429596	-2.38976	0.975384	0.997831	NO	NO	0.476204
AT1G49570	NA	NA	-2.86242	0.0629466	0.199079	1.01938	0.32026	0.857356	NO	NO	3.8818
AT4G13390	NA	EXT12	-2.85198	NA	NA	-2.37922	NA	NA	NO	NO	0.472758
AT1G67270	NA	NA	-2.84482	5.99775e-11	2.59819e-09	-2.57482	0.425587	0.899565	NO	NO	0.269996
AT1G47655	NA	NA	-2.84446	0.00132508	0.0102233	-2.1702	0.939066	0.994444	NO	NO	0.674254
AT3G61280	NA	NA	-2.84404	0.0931735	0.261394	0.10583	0.218485	0.784833	NO	NO	2.94987
AT4G12940	NA	NA	-2.84339	0.26915	0.512715	-4.61245	0.684153	NA	NO	NO	-1.76906
AT3G46270	NA	NA	-2.83041	3.39183e-06	5.91743e-05	-0.991855	0.301381	0.843137	NO	NO	1.83856
AT2G19440	NA	NA	-2.83004	0.0828445	0.240649	0.810639	0.239392	0.80598	NO	NO	3.64068
AT2G24980	NA	EXT6	-2.82395	2.48711e-05	0.000347347	-2.10571	0.965884	0.996594	NO	NO	0.718237
AT2G46495	NA	NA	-2.81502	4.28657e-10	1.57948e-08	-1.6482	0.51656	0.933975	NO	NO	1.16681
AT4G23130	Encodes a receptor-like protein kinase. Naming convention from Chen et al 2003 (PMID 14756307)	CRK5	-2.81013	0.0121109	0.0589332	-1.20814	0.427901	0.899644	NO	NO	1.60199
AT1G48070	NA	NA	-2.80831	0.141044	0.343788	-1.89692	0.571532	0.9495	NO	NO	0.911386
AT1G50780	NA	NA	-2.80526	0.511131	0.736452	-3.21397	0.919902	NA	NO	NO	-0.408709
AT1G36640	NA	NA	-2.80069	0.0250444	0.101994	-1.77549	0.74952	0.975774	NO	NO	1.0252
AT2G42380	Encodes a member of the BZIP family of transcription factors. Forms heterodimers with the related protein AtbZIP61. Binds to G-boxes in vitro and is localized to the nucleus in onion epidermal cells.	ATBZIP34	-2.79599	7.02804e-08	1.79236e-06	-2.9344	0.247904	0.812424	NO	NO	-0.138408
AT1G35625	NA	NA	-2.79079	0.000653046	0.00571264	-0.957452	0.0527892	0.498845	NO	NO	1.83334
AT4G13490	NA	NA	-2.78955	0.226115	0.461523	-0.215982	0.896624	NA	NO	NO	2.57357
AT5G20940	NA	NA	-2.78038	0.113951	0.298392	-0.959642	0.641688	0.959694	NO	NO	1.82074
AT3G61920	NA	NA	-2.77657	0.251538	0.493957	2.7342	0.134775	NA	NO	NO	5.51077
AT1G68238	NA	NA	-2.77579	4.15065e-06	7.04864e-05	-1.55075	0.0595003	0.52044	NO	NO	1.22505
AT2G32830	Encodes Pht1;5, a member of the Pht1 family of phosphate transporters which include: Pht1;1/At5g43350, Pht1;2/At5g43370, Pht1;3/At5g43360, Pht1;4/At2g38940, Pht1;5/At2g32830, Pht1;6/At5g43340, Pht1;7/At3g54700, Pht1;8/At1g20860, Pht1;9/At1g76430 (Plant Journal 2002, 31:341).	PHT1;5	-2.76518	0.120733	0.310016	2.70049	0.031	0.410178	NO	NO	5.46567
AT5G03350	NA	NA	-2.76237	0.522678	NA	-3.1728	0.896598	NA	NO	NO	-0.410434
AT3G25573	NA	NA	-2.76237	0.522679	NA	-2.91101	0.946153	NA	NO	NO	-0.14864
AT3G46420	NA	NA	-2.76236	0.52268	NA	-1.59918	0.810884	NA	NO	NO	1.16318
AT5G49750	NA	NA	-2.76236	0.52268	NA	-1.59918	0.810884	NA	NO	NO	1.16318
AT1G21240	encodes a wall-associated kinase	WAK3	-2.76235	0.522681	NA	-0.835533	0.678556	NA	NO	NO	1.92682
AT1G68090	Encodes a calcium-binding protein annexin (AnnAt5).	ANN5	-2.76235	0.522681	NA	-0.835533	0.678556	NA	NO	NO	1.92682
AT2G30730	NA	NA	-2.76235	0.522681	NA	-0.835533	0.678556	NA	NO	NO	1.92682
AT5G42800	dihydroflavonol reductase. Catalyzes the conversion of dihydroquercetin to leucocyanidin in the biosynthesis of anthocyanins.	DFR	-2.76235	0.522681	NA	-0.835533	0.678556	NA	NO	NO	1.92682
AT1G07645	NA	ATDSI-1VOC	-2.76234	0.522682	NA	0.126235	0.52413	NA	NO	NO	2.88858
AT1G63950	NA	NA	-2.76234	0.522682	NA	0.126235	0.52413	NA	NO	NO	2.88858
AT2G16835	NA	NA	-2.76234	0.522682	NA	0.126235	0.52413	NA	NO	NO	2.88858
AT2G22905	NA	NA	-2.76234	0.522682	NA	0.126235	0.52413	NA	NO	NO	2.88858
AT2G27540	NA	NA	-2.76234	0.522682	NA	0.126235	0.52413	NA	NO	NO	2.88858
AT2G29040	NA	NA	-2.76234	0.522682	NA	0.126235	0.52413	NA	NO	NO	2.88858
AT2G44560	NA	AtGH9B11	-2.76234	0.522682	NA	0.126235	0.52413	NA	NO	NO	2.88858
AT4G13610	NA	MEE57	-2.76234	0.522682	NA	0.126235	0.52413	NA	NO	NO	2.88858
AT5G10340	NA	NA	-2.76234	0.522682	NA	0.126235	0.52413	NA	NO	NO	2.88858
AT3G46140	NA	NA	-2.76234	0.522683	NA	3.46547	0.524135	NA	NO	NO	6.2278
AT5G03400	NA	NA	-2.76234	0.522683	NA	3.99337	0.524136	NA	NO	NO	6.75571
AT5G25530	NA	NA	-2.75749	0.439979	0.677369	1.12864	0.998897	NA	NO	NO	3.88613
AT2G42090	actin related gene or pseudogene, based on sequence divergence and lack of expression	ACT9	-2.75561	0.218368	0.451579	0.892647	0.958103	NA	NO	NO	3.64826
AT1G77640	encodes a member of the DREB subfamily A-5 of ERF/AP2 transcription factor family. The protein contains one AP2 domain. There are 15 members in this subfamily including RAP2.1, RAP2.9 and RAP2.10.	NA	-2.75403	0.0872554	0.249862	-0.554029	0.615618	0.954233	NO	NO	2.2
AT5G03944	NA	NA	-2.74995	0.324194	0.570512	3.60478	0.184432	NA	NO	NO	6.35473
AT5G06630	NA	NA	-2.7434	0.000893452	0.00738689	-2.15371	0.965145	0.996594	NO	NO	0.589681
AT5G41280	NA	NA	-2.73136	0.228054	0.46417	-4.6184	0.0498823	0.489642	NO	NO	-1.88704
AT3G20850	NA	NA	-2.71697	0.00211212	0.0148493	-2.64034	0.117672	0.66079	NO	NO	0.0766252
AT3G27865	NA	NA	-2.71385	0.530247	NA	1.99277	0.531708	NA	NO	NO	4.70661
AT1G47770	NA	NA	-2.71385	0.530247	NA	0.126236	0.531705	NA	NO	NO	2.84008
AT2G39415	NA	NA	-2.71385	0.530247	NA	0.126236	0.531705	NA	NO	NO	2.84008
AT4G21840	NA	ATMSRB8	-2.71331	0.00694448	0.0383599	-0.997408	0.0573517	0.517348	NO	NO	1.71591
AT1G11545	NA	XTH8	-2.7121	1.0838e-16	9.40866e-15	-2.00924	0.123735	0.670757	NO	NO	0.70286
AT3G47750	member of ATH subfamily	ABCA4	-2.70509	0.356627	0.602748	0.706504	0.588375	NA	NO	NO	3.41159
AT4G21380	encodes a putative receptor-like serine/threonine protein kinases that is similar to Brassica self-incompatibility (S) locus. Expressed in root. Shoot expression limited to limited to the root-hypocotyl transition zone and at the base of lateral roots as well as in axillary buds, and pedicels.	ARK3	-2.7005	0.00393178	0.0246765	-1.10209	0.583807	0.951116	NO	NO	1.59841
AT3G59130	NA	NA	-2.69775	2.55332e-08	7.0592e-07	-1.67736	0.627	0.956055	NO	NO	1.02039
AT5G22560	NA	NA	-2.69693	0.0170399	0.0763296	-0.480248	0.252778	0.815103	NO	NO	2.21668
AT2G45130	NA	ATSPX3	-2.69371	0.00524302	0.0310124	0.793991	0.155951	0.716963	NO	NO	3.48771
AT3G01080	member of WRKY Transcription Factor; Group I	ATWRKY58	-2.69254	0.000187937	0.00201821	-2.21741	0.397219	0.89196	NO	NO	0.475127
AT3G46300	NA	NA	-2.69067	0.533883	NA	2.65995	0.535349	NA	NO	NO	5.35061
AT3G28415	NA	ABCB22	-2.6841	0.178254	0.399902	-1.67969	0.0573268	0.517348	NO	NO	1.00442
AT3G24982	NA	ATRLP40	-2.6821	0.31628	NA	0.899353	0.913414	NA	NO	NO	3.58146
AT2G36440	NA	NA	-2.68073	0.295293	NA	-1.80226	0.633458	NA	NO	NO	0.878474
AT2G44890	member of CYP704A	CYP704A1	-2.66394	0.53809	NA	-0.835532	0.695657	NA	NO	NO	1.82841
AT5G19800	NA	AtHRGP2	-2.6611	2.21861e-07	5.14978e-06	-1.58964	0.313871	0.852248	NO	NO	1.07147
AT4G15360	member of CYP705A	CYP705A3	-2.65987	0.15342	0.363302	-2.96911	0.397902	0.89196	NO	NO	-0.309245
AT1G29600	NA	NA	-2.65971	0.3176	NA	-1.12226	0.831469	NA	NO	NO	1.53744
AT4G15300	a member of the cytochrome P450 gene family. molecular function unknown.	CYP702A2	-2.65541	1.73718e-06	3.27559e-05	-2.45408	0.216144	0.782284	NO	NO	0.201337
AT4G37235	NA	CASPL5C1	-2.65479	0.000254747	0.00260669	-3.53741	0.183882	0.749322	NO	NO	-0.882621
AT5G09730	encodes a protein similar to a beta-xylosidase located in the extracellular matrix. This is a member of glycosyl hydrolase family 3 and has six other closely related members.	ATBX3	-2.65317	0.108912	0.289635	-0.876971	2.6294e-06	0.000719624	NO	NO	1.7762
AT1G21550	NA	NA	-2.62773	0.0099507	0.05097	0.0571443	0.270894	0.826366	NO	NO	2.68488
AT2G18010	NA	SAUR10	-2.62087	0.0782557	0.23101	0.490762	0.808376	0.981777	NO	NO	3.11163
AT1G26380	NA	AtBBE3	-2.62079	0.103012	0.279459	-0.535544	0.654278	0.962991	NO	NO	2.08524
AT5G35407	NA	NA	-2.62038	0.0935231	0.262138	-1.19623	0.176802	0.743498	NO	NO	1.42415
AT3G57110	NA	NA	-2.61942	0.0478588	0.16383	-2.02243	0.83159	0.983067	NO	NO	0.596986
AT2G17300	NA	NA	-2.61788	2.06401e-10	8.08365e-09	-2.1339	0.305175	0.846464	NO	NO	0.483983
AT2G16676	NA	NA	-2.6156	0.363664	0.609468	0.0419295	0.644059	NA	NO	NO	2.65753
AT1G65300	NA	AGL38	-2.61487	0.397689	0.641337	-4.29614	0.529392	NA	NO	NO	-1.68127
AT2G23210	NA	NA	-2.6141	0.438134	0.675294	2.26347	0.854096	NA	NO	NO	4.87757
AT3G49520	NA	NA	-2.61409	0.439344	0.676583	-1.58876	0.608446	NA	NO	NO	1.02533
AT5G40620	NA	NA	-2.61376	0.459133	0.693203	-0.353997	0.777011	NA	NO	NO	2.25976
AT2G44581	NA	NA	-2.61304	0.506562	NA	-1.26026	0.947189	NA	NO	NO	1.35278
AT1G50960	Encodes a protein with gibberellin 2-oxidase activity which acts specifically on C-20 gibberellins. DDF1 binds to GA2OX7 and regulates its expression in response to salt stress.	ATGA2OX7	-2.61254	0.546225	NA	-2.89033	0.921945	NA	NO	NO	-0.277791
AT4G03220	NA	NA	-2.61254	0.546226	NA	-2.17874	0.94421	NA	NO	NO	0.433794
AT4G26365	NA	NA	-2.61253	0.546227	NA	-1.71599	0.859295	NA	NO	NO	0.896542
AT1G67290	NA	GLOX1	-2.61252	0.546228	NA	-0.835532	0.704646	NA	NO	NO	1.77699
AT5G15950	NA	SAMDC2	-2.61252	0.546228	NA	-0.835532	0.704646	NA	NO	NO	1.77699
AT5G61720	NA	NA	-2.61252	0.546228	NA	-0.835532	0.704646	NA	NO	NO	1.77699
AT1G65480	FT, together with LFY, promotes flowering and is antagonistic with its homologous gene, TERMINAL FLOWER1 (TFL1). FT is expressed in leaves and is induced by long day treatment. Either the FT mRNA or protein is translocated to the shoot apex where it induces its own expression. Recent data suggests that FT protein acts as a long-range signal. FT is a target of CO and acts upstream of SOC1.	FT	-2.61252	0.546229	NA	3.07668	0.547711	NA	NO	NO	5.6892
AT1G11684	NA	NA	-2.61252	0.546229	NA	2.46965	0.54771	NA	NO	NO	5.08216
AT1G11560	NA	NA	-2.61252	0.546229	NA	0.126237	0.547707	NA	NO	NO	2.73875
AT1G14315	NA	NA	-2.61252	0.546229	NA	0.126237	0.547707	NA	NO	NO	2.73875
AT1G47350	NA	NA	-2.61252	0.546229	NA	0.126237	0.547707	NA	NO	NO	2.73875
AT3G47430	member of the peroxin11 (PEX11) gene family, located on the peroxisome membrane, controls peroxisome proliferation.	PEX11B	-2.61252	0.546229	NA	0.126237	0.547707	NA	NO	NO	2.73875
AT3G50720	NA	NA	-2.61252	0.546229	NA	0.126237	0.547707	NA	NO	NO	2.73875
AT5G07510	encodes a glycine-rich protein that is expressed in low abundance in stems and leaves, and very low abundance in flowers.	ATGRP-4	-2.61252	0.546229	NA	0.126237	0.547707	NA	NO	NO	2.73875
AT4G25200	AtHSP23.6-mito mRNA, nuclear gene encoding mitochondrial	ATHSP23.6-MITO	-2.61125	0.249195	0.491107	0.153806	0.999906	0.999972	NO	NO	2.76505
AT2G39175	NA	NA	-2.60624	0.290407	NA	-3.05003	0.865737	NA	NO	NO	-0.443787
AT2G40750	member of WRKY Transcription Factor; Group III	ATWRKY54	-2.59848	1.89961e-11	8.86293e-10	-1.80355	0.496259	0.924509	NO	NO	0.794932
AT1G78490	member of CYP708A	CYP708A3	-2.59753	0.296205	0.541716	0.0600122	0.167439	0.73456	NO	NO	2.65754
AT5G54710	NA	NA	-2.59722	0.0824737	0.24004	-2.14176	0.419471	0.898289	NO	NO	0.455455
AT3G45720	NA	NA	-2.59719	0.104075	0.281357	-1.28087	0.375724	0.880921	NO	NO	1.31632
AT3G55790	NA	NA	-2.59702	0.364465	0.610244	-0.492378	0.911578	0.992155	NO	NO	2.10464
AT3G15170	Encodes a transcription factor involved in shoot apical meristem formation and auxin-mediated lateral root formation. The gene is thought not to be involved in stress responses (NaCl, auxins, ethylene). <i>Cuc</i> mutant was first recognized at the heart stage, where embryos lacking two distinct bulges of cotyledonary primordia were observed.	ANAC054	-2.59632	0.318314	0.56524	0.220973	0.981149	0.998121	NO	NO	2.81729
AT4G28088	NA	NA	-2.59599	0.322615	NA	-0.668575	0.815452	NA	NO	NO	1.92741
AT4G32580	NA	NA	-2.59408	0.360511	0.606289	3.18002	0.567341	NA	NO	NO	5.7741
AT1G02490	NA	NA	-2.59323	0.313016	0.559366	-1.4333	0.873077	NA	NO	NO	1.15993
AT5G26080	NA	NA	-2.58924	0.00324641	0.0211075	-0.891532	0.509697	0.929728	NO	NO	1.69771
AT2G19500	It encodes a protein whose sequence is similar to cytokinin oxidase/dehydrogenase, which catalyzes the degradation of cytokinins.	ATCKX2	-2.58798	0.239549	0.478582	-4.4266	0.822922	NA	NO	NO	-1.83862
AT1G18730	likely a subunit of the chloroplast NAD(P)H dehydrogenase complex, involved in PSI cyclic electron transport. Located on the thylakoid membrane. Mutant has impaired NAD(P)H dehydrogenase activity.	NDF6	-2.58789	0.550147	NA	3.88631	0.551635	NA	NO	NO	6.47421
AT3G58480	NA	NA	-2.58789	0.550147	NA	3.88631	0.551635	NA	NO	NO	6.47421
AT1G36922	NA	NA	-2.58689	0.153983	0.364112	-0.464333	0.0133843	0.276809	NO	NO	2.12256
AT2G22460	NA	NA	-2.57965	2.39097e-05	0.000335604	-1.34033	0.463505	0.914415	NO	YES	1.23932
AT4G39795	NA	NA	-2.5773	2.57793e-05	0.000358416	-0.777485	0.520162	0.934967	NO	NO	1.79981
AT1G49790	NA	NA	-2.57665	0.397648	0.641337	-1.24077	0.893023	NA	NO	NO	1.33588
AT3G46520	Member of actin subclass composed of ACT12 and ACT4. RNA is expressed at very low levels in vegetative organs, low levels in flowers and very high levels in pollen. Expression of an ACT12/GUS fusion was found in vascular tissues, tapetum, developing and mature pollen, the root cap and in a ring of pericycle tissues during lateral root initiation and early development.	ACT12	-2.5761	0.410051	NA	-0.860186	0.818337	NA	NO	NO	1.71592
AT4G31500	Encodes an oxime-metabolizing enzyme in the biosynthetic pathway of glucosinolates. Is required for phytochrome signal transduction in red light. Mutation confers auxin overproduction.	ATR4	-2.5693	4.14229e-06	7.03994e-05	-1.99814	0.957155	0.996096	NO	YES	0.571166
AT4G03620	NA	NA	-2.56558	0.485156	NA	0.676654	0.963023	NA	NO	NO	3.24224
AT2G30760	NA	NA	-2.56512	0.252657	0.495206	0.234506	0.884253	NA	NO	NO	2.79962
AT3G24510	Encodes a defensin-like (DEFL) family protein.	NA	-2.56126	0.200133	0.427129	-2.21323	0.378557	0.882676	NO	NO	0.348029
AT4G25760	Encodes a member of the GDU (glutamine dumper) family proteins involved in amino acid export: At4g31730 (GDU1), At4g25760 (GDU2), At5g57685 (GDU3), At2g24762 (GDU4), At5g24920 (GDU5), At3g30725 (GDU6) and At5g38770 (GDU7).	ATGDU2	-2.55899	5.89223e-08	1.53516e-06	-1.31655	0.491479	0.921723	NO	NO	1.24244
AT4G30110	encodes a protein similar to Zn-ATPase, a P1B-type ATPases transport zinc	ATHMA2	-2.55772	0.000627779	0.00553278	-0.919311	0.39483	0.891913	NO	NO	1.63841
AT1G62035	NA	NA	-2.54247	0.00261699	0.0176881	-1.56434	0.744287	0.974899	NO	NO	0.978135
AT3G20180	NA	NA	-2.54179	0.47888	NA	2.63767	0.661764	NA	NO	NO	5.17946
AT5G24480	NA	NA	-2.54127	0.553764	NA	0.126228	0.41565	NA	NO	NO	2.66749
AT3G26480	NA	NA	-2.53759	0.558194	NA	-3.43175	0.806671	NA	NO	NO	-0.894156
AT1G78030	NA	NA	-2.53757	0.558196	NA	-1.59918	0.852142	NA	NO	NO	0.938395
AT2G39790	NA	NA	-2.53757	0.558197	NA	-0.835531	0.717815	NA	NO	NO	1.70204
AT5G64855	NA	NA	-2.53756	0.558199	NA	2.07174	0.559694	NA	NO	NO	4.6093
AT1G11970	NA	NA	-2.53756	0.558199	NA	0.126237	0.559691	NA	NO	NO	2.6638
AT2G07678	NA	NA	-2.53756	0.558199	NA	0.126237	0.559691	NA	NO	NO	2.6638
AT2G22060	NA	NA	-2.53756	0.558199	NA	0.126237	0.559691	NA	NO	NO	2.6638
AT3G03828	NA	NA	-2.53756	0.558199	NA	0.126237	0.559691	NA	NO	NO	2.6638
AT3G05730	Encodes a defensin-like (DEFL) family protein.	NA	-2.53756	0.558199	NA	0.126237	0.559691	NA	NO	NO	2.6638
AT3G58070	Putative transcription factor, contains C2H2 domain, regulates aspects of shoot maturation in Arabidopsis thaliana. GIS loss-of-function mutations affect the epidermal differentiation of inflorescence organs, causing a premature decrease in trichome production on successive leaves, stem internodes, and branches. Overexpression has the opposite effect on trichome initiation and causes other hetero…	GIS	-2.53756	0.558199	NA	0.126237	0.559691	NA	NO	NO	2.6638
AT3G59230	NA	NA	-2.53756	0.558199	NA	0.126237	0.559691	NA	NO	NO	2.6638
AT5G10890	NA	NA	-2.53756	0.558199	NA	0.126237	0.559691	NA	NO	NO	2.6638
AT3G27490	NA	GSR1	-2.53348	0.0129567	0.0621297	-1.21878	0.773886	0.978649	NO	NO	1.3147
AT2G02680	NA	NA	-2.53207	2.98746e-20	4.12973e-18	-1.68631	0.176474	0.743282	NO	NO	0.845763
AT2G04080	NA	NA	-2.52878	0.0534066	0.177176	-2.047	0.370116	0.878834	NO	NO	0.481785
AT1G57650	NA	NA	-2.52636	0.120684	0.309965	0.877401	0.836158	0.983067	NO	NO	3.40376
AT4G14640	encodes a divergent member of calmodulin, which is an EF-hand family of Ca2+-binding proteins. This gene is expressed in leaves, flowers and siliques. The gene functionally complements yeast calmodulin 1 (CAM1). Also the protein does not form formed a complex with a basic amphiphilic helical peptide in the presence of Ca2+ in vitro. Authors suggest that this gene may represent a Ca2+-binding sens…	AtCML8	-2.51757	2.53154e-21	3.73755e-19	-2.04191	0.202548	0.766523	NO	YES	0.475657
AT1G55440	NA	NA	-2.51168	1.27215e-09	4.41047e-08	-2.66859	0.613201	0.953525	NO	NO	-0.156914
AT4G10370	NA	NA	-2.50612	1.12678e-15	8.95768e-14	-2.10238	0.750789	0.976458	NO	NO	0.403739
AT5G25310	NA	NA	-2.50514	0.0804379	0.23572	1.8417	0.426636	0.899565	NO	NO	4.34684
AT2G04070	NA	NA	-2.50362	0.127317	0.321898	1.30626	0.36699	0.877349	NO	NO	3.80988
AT3G19940	NA	STP10	-2.50198	0.338077	0.583761	0.585957	0.784702	NA	NO	NO	3.08794
AT2G03230	NA	NA	-2.49936	0.0510517	0.171491	0.896828	0.194571	0.758041	NO	NO	3.39618
AT1G52400	encodes a member of glycosyl hydrolase family 1, located in inducible ER bodies which were formed after wounding, required in inducible ER body formation	ATBG1	-2.4988	0.134061	0.333201	-2.06398	0.368496	0.877874	NO	NO	0.434822
AT1G68630	NA	NA	-2.49837	0.433696	0.671411	2.99283	0.173571	NA	NO	NO	5.4912
AT1G66930	NA	LRK10L2	-2.49652	6.43796e-10	2.31713e-08	-1.42686	0.65147	0.961715	NO	NO	1.06966
AT5G40990	Component of plant resistance. Contains lipase signature motif and GDSL domain. Directly interferes with the fungal infection process by acting on fungal cell walls through its action as a antimicrobial compound. Critical component for both local and systemic resistance responses in the incompatible interaction with Alternaria brassicicola in the ethylene-dependent pathway.	GLIP1	-2.49566	0.303638	0.550212	3.23887	0.714639	0.971581	NO	NO	5.73454
AT5G54060	NA	UF3GT	-2.49556	0.487046	NA	-3.037	0.934355	NA	NO	NO	-0.541439
AT2G02700	NA	NA	-2.49199	0.0510168	0.171425	0.919821	0.583949	0.951116	NO	NO	3.41181
AT5G61120	NA	NA	-2.49145	0.34024	0.586329	-2.66224	0.514787	NA	NO	NO	-0.170787
AT3G12230	NA	scpl14	-2.48679	0.0966491	0.267685	-1.39742	0.435476	0.902255	NO	NO	1.08937
AT3G49960	NA	NA	-2.48156	3.40505e-09	1.1197e-07	-1.55683	0.584865	0.951116	NO	NO	0.924731
AT3G05858	NA	NA	-2.47687	0.149575	0.357397	-0.24184	0.632832	0.958381	YES	NO	2.23503
AT5G24220	NA	NA	-2.47091	0.062412	0.197915	-1.1	0.291356	0.838215	NO	NO	1.37091
AT1G57630	NA	NA	-2.47053	0.27971	0.523053	1.00227	0.572696	0.949713	NO	NO	3.4728
AT1G57906	NA	NA	-2.46871	0.341457	0.587353	-0.918707	0.810421	NA	NO	NO	1.55
AT4G36870	Encodes a member of the BEL family of homeodomain proteins. Plants doubly mutant for saw1/saw2 (blh2/blh4) have serrated leaves. BP is expressed in the serrated leaves, therefore saw1/saw2 may act redundantly to repress BP in leaves.	BLH2	-2.45229	0.000662536	0.00578084	-0.346243	0.664802	0.965287	NO	NO	2.10605
AT3G46750	NA	NA	-2.44807	0.410611	NA	-2.63115	0.820474	NA	NO	NO	-0.183082
AT1G18290	NA	NA	-2.44618	0.000328451	0.00321242	-1.42656	0.784697	0.97866	NO	NO	1.01962
AT1G69560	Encodes LOF2 (LATERAL ORGAN FUSION2), a MYB-domain transcription factor expressed in organ boundaries. Functions in boundary specification, meristem initiation and maintenance, and organ patterning. Also see LOF1 (At1g26780).	ATMYB105	-2.44277	0.0500053	0.169097	-4.18221	0.167159	0.734316	NO	NO	-1.73944
AT3G06100	NA	NIP7;1	-2.44239	0.135865	0.335954	-0.582743	0.707265	0.971091	NO	NO	1.85964
AT2G04450	Encodes a protein with NADH pyrophosphatase activity. Although this protein was also shown to have ADP-ribose diphosphatase activity in vitro, mutant analyses suggest that NUDX6 is involved in NADH metabolism in vivo.	ATNUDT6	-2.43723	0.00637321	0.0358522	-0.909456	0.297361	0.840824	NO	NO	1.52778
AT4G15440	Encodes a hydroperoxide lyase. Also a member of the CYP74B cytochrome p450 family. In the ecotype Columbia (Col) the gene contains a 10-nucleotide deletion in its first exon that causes it to code for a truncated protein that results in a non-functional hydroperoxide lyase.	CYP74B2	-2.42977	0.19285	0.41871	3.37541	0.211908	NA	NO	NO	5.80518
AT3G29370	NA	P1R3	-2.42595	0.0118428	0.0581504	-1.73908	0.980187	0.998085	YES	NO	0.686873
AT2G13810	NA	ALD1	-2.42594	0.000466753	0.00433273	-1.31531	0.970199	0.997521	NO	NO	1.11063
AT1G70260	NA	RTP1	-2.42561	0.271223	0.514676	2.7757	0.470672	0.914952	NO	NO	5.20131
AT1G50770	NA	NA	-2.41892	0.573363	NA	0.126229	0.432592	NA	NO	NO	2.54514
AT2G23130	AGP17 is a lysine-rich arabinogalactan-protein (AGP) and part of a multi-gene family of glycoproteins with approx. 50 members. It falls into one subclass with AGP18 and AGP19, other lysine-rich AGPs. 84% of its proline residues are hydroxylated to hydroproline and its heavy glycosylation accounts for appr. 69% of the molecular weight. The main glycosyl residues are arabinose (30.1%) and galactose…	AGP17	-2.4187	0.456618	0.690783	-4.96194	0.572929	NA	NO	NO	-2.54325
AT1G14440	NA	AtHB31	-2.41697	0.210707	0.441322	-1.76694	0.279424	NA	NO	NO	0.650028
AT3G03080	NA	NA	-2.41256	0.468513	0.701073	-2.7157	0.702064	NA	NO	NO	-0.303135
AT4G22470	NA	NA	-2.40777	0.069842	0.213781	-3.07613	0.364293	0.876414	NO	NO	-0.668354
AT1G80730	Encodes a zinc finger protein and is expressed at high levels in the shoot apex, including the apical meristem, developing leaves and the developing vascular system. expression induced three days post germination. T-DNA insertion mutant has a dominant phenotype in leaf initiation.	ATZFP1	-2.39767	0.137422	0.338148	0.514321	0.985586	0.998864	NO	NO	2.91199
AT3G20557	NA	VUP3	-2.39561	0.0310937	0.120065	-1.59596	0.641483	0.959694	NO	NO	0.799657
AT3G49700	encodes a a member of the 1-aminocyclopropane-1-carboxylate (ACC) synthase (S-adenosyl-L-methionine methylthioadenosine-lyase, EC 4.4.1.14) gene family. Mutants produce elevated levels of ethylene as etiolated seedlings.	ACS9	-2.3951	0.340752	0.586979	0.0940838	0.649253	0.961715	NO	NO	2.48918
AT3G48580	NA	XTH11	-2.39344	0.360324	0.606163	0.286301	0.861965	0.985185	NO	NO	2.67974
AT4G20190	NA	NA	-2.3885	0.0139863	0.0657875	-4.68127	0.827857	0.982633	NO	NO	-2.29276
AT3G51570	NA	NA	-2.38777	0.00879234	0.0462594	-0.419555	0.814632	0.982513	NO	NO	1.96822
AT3G55485	NA	NA	-2.37655	0.238651	0.477809	-1.78454	0.57593	NA	NO	NO	0.592009
AT2G34370	NA	DYW3	-2.37525	0.179918	0.402139	1.0606	0.439228	NA	NO	NO	3.43585
AT5G22410	NA	RHS18	-2.37075	1.161e-06	2.27206e-05	-1.97678	0.986649	0.998864	NO	NO	0.393969
AT4G04570	Encodes a cysteine-rich receptor-like protein kinase.	CRK40	-2.36799	0.323526	0.569886	-0.198803	0.769158	0.977937	NO	NO	2.16919
AT4G00890	Encodes a putative glycosyl hydrolase family 10 protein (xylanase).	NA	-2.36141	0.00954262	0.049428	0.563405	0.947645	0.99568	NO	NO	2.92482
AT2G40250	NA	NA	-2.36086	0.000542553	0.00487983	-4.48558	0.358024	0.873332	NO	NO	-2.12471
AT5G60780	member of High affinity nitrate transporter family	ATNRT2.3	-2.35442	0.00989486	0.050708	-1.23625	0.149105	0.711907	NO	NO	1.11817
AT5G46140	NA	NA	-2.35326	0.0545113	0.17955	-1.73125	0.763857	0.977315	NO	NO	0.62201
AT1G44050	NA	NA	-2.35156	0.000290732	0.00290237	-2.61367	0.519622	0.934967	NO	NO	-0.262116
AT1G29540	NA	NA	-2.35112	0.074246	0.22293	-2.15226	0.972064	0.99771	NO	NO	0.198866
AT1G13110	member of CYP71B	CYP71B7	-2.34794	2.33463e-07	5.38454e-06	-1.58928	0.966547	0.996594	NO	NO	0.758655
AT5G37820	NA	NIP4;2	-2.34754	0.000826219	0.00693136	-1.3208	0.74179	0.974862	NO	NO	1.02674
AT3G20015	NA	NA	-2.34669	5.96279e-12	2.96813e-10	-1.4177	0.510709	0.930678	NO	NO	0.928994
AT4G22660	NA	NA	-2.34499	0.113661	0.297856	-0.307649	0.909021	0.992051	NO	NO	2.03734
AT2G30750	putative cytochrome P450	CYP71A12	-2.34374	0.106258	0.285048	-0.928976	0.99298	0.999553	NO	NO	1.41476
AT2G40330	Encodes a member of the PYR (pyrabactin resistance )/PYL(PYR1-like)/RCAR (regulatory components of ABA receptor) family proteins with 14 members. PYR/PYL/RCAR family proteins function as abscisic acid sensors. Mediate ABA-dependent regulation of protein phosphatase 2Cs ABI1 and ABI2.	PYL6	-2.34176	1.87463e-18	2.08641e-16	-1.83113	0.0939601	0.614515	NO	NO	0.510632
AT5G06640	NA	EXT10	-2.34169	0.000160183	0.00176201	-1.69332	0.933588	0.994444	NO	NO	0.648379
AT4G18770	MYB98 is a member of the R2R3-MYB gene family, the members of which likely encode transcription factors. Within an ovule, MYB98 is expressed exclusively in the synergid cells, and mutations in this gene affect the female gametophyte specifically. myb98 female gametophytes are affected in two unique features of the synergid cell, pollen tube guidance and the filiform apparatus, but are otherwise n…	AtMYB98	-2.34081	0.586042	NA	0.12623	0.443615	NA	NO	NO	2.46704
AT1G18140	putative laccase, a member of laccase family of genes (with 17 members in Arabidopsis).	ATLAC1	-2.33993	5.35134e-15	3.87134e-13	-1.54038	0.517953	0.934967	NO	NO	0.799549
AT5G46370	Encodes AtTPK2 (KCO2), a member of the Arabidopsis thaliana K+ channel family of AtTPK/KCO proteins. AtTPK2 is targeted to the vacuolar membrane. May form homomeric ion channels in vivo.	ATKCO2	-2.33826	0.28474	0.529538	-0.506785	0.650294	0.961715	NO	NO	1.83147
AT1G21510	NA	NA	-2.32885	0.00664045	0.0370292	-0.265745	0.532013	0.938902	NO	NO	2.06311
AT1G01453	NA	NA	-2.32393	0.000137914	0.00156218	-1.50126	0.846652	0.98446	NO	NO	0.822676
AT5G46950	NA	InvINH2	-2.31959	0.518181	0.740996	0.126226	0.179739	NA	NO	NO	2.44581
AT1G33612	NA	NA	-2.31266	2.40917e-14	1.61377e-12	-1.49083	0.472508	0.916845	NO	NO	0.821823
AT1G15980	encodes a novel subunit of the chloroplast NAD(P)H dehydrogenase complex, involved in cyclic electron flow around photosystem I to produce ATP.	NDF1	-2.31117	0.0250767	0.102089	0.331112	0.0664022	0.541421	NO	NO	2.64228
AT1G24620	NA	CML25	-2.30759	2.02958e-06	3.76158e-05	-1.44915	0.210808	0.775112	NO	NO	0.85844
AT5G41300	NA	NA	-2.30121	0.0108604	0.0543594	-3.00682	0.0197855	0.335291	NO	NO	-0.705618
AT4G08570	NA	HIPP24	-2.29962	0.00625413	0.0353289	0.988589	0.100541	0.628772	NO	NO	3.28821
AT5G12030	Encodes a cytosolic small heat shock protein with chaperone activity that is induced by heat and osmotic stress and is also expressed late in seed development.	AT-HSP17.6A	-2.29833	0.0387174	0.140755	0.683295	0.561104	0.946857	NO	NO	2.98162
AT4G23160	Encodes a cysteine-rich receptor-like protein kinase.	CRK8	-2.29611	0.0920291	0.259151	-0.861847	0.591593	0.952698	NO	NO	1.43427
AT3G56891	NA	NA	-2.2938	3.40618e-06	5.9377e-05	-2.4661	0.877784	0.988036	NO	NO	-0.172296
AT4G28620	Half-molecule ABC transporter ATM2. Arabidopsis thaliana has three ATM genes, namely ATM1, ATM2 and ATM3. Only ATM3 has an important function for plant growth.	ABCB24	-2.28849	0.278922	0.522165	-1.01358	0.72311	NA	NO	NO	1.27492
AT1G18350	MAP kinase kinase7. Member of plant mitogen-activated protein kinase kinase group D. Negative regulator of polar auxin transport. Overexpression leads to activation of basal and systemic acquired resistance.	ATMKK7	-2.28598	0.186135	0.410286	-4.64989	0.681222	NA	NO	NO	-2.36391
AT5G06250	NA	DPA4	-2.28233	0.372455	0.617482	-4.78106	0.690174	NA	NO	NO	-2.49873
AT1G52030	Similar to myrosinase binding proteins which may be involved in metabolizing glucosinolates and forming defense compounds to protect against herbivory. Also similar to lectins and other agglutinating factors. Expressed only in flowers.	F-ATMBP	-2.27992	0.333109	0.578948	0.778518	0.229815	NA	NO	NO	3.05844
AT1G01680	NA	ATPUB54	-2.27579	0.132404	0.330638	-0.00034009	0.626468	0.956055	NO	NO	2.27545
AT4G23713	NA	NA	-2.27213	0.351301	0.597467	0.799522	0.338684	NA	NO	NO	3.07165
AT3G62680	Proline-rich protein	ATPRP3	-2.26825	0.000125654	0.00144382	-2.0071	0.990995	0.999352	NO	NO	0.261147
AT5G25920	NA	NA	-2.26434	0.0668365	0.207786	-1.22964	0.587734	0.951796	NO	NO	1.0347
AT1G64910	NA	NA	-2.2611	1.8708e-05	0.000271585	-2.00899	0.856959	0.984907	NO	NO	0.252108
AT4G15370	Encodes an oxidosqualene cyclase that primarily produces the tetracyclic triterpene baruol in vitro and when expressed in yeast. It can also make 22 other minor triterpenoid products with varying numbers of rings.	BARS1	-2.25894	NA	NA	-1.34272	NA	NA	NO	NO	0.916221
AT1G66600	A member of WRKY Transcription Factor; Group III. Involved in the regulation of plant responses to ABA and drought stress.	ABO3	-2.25276	0.154106	0.36428	0.670122	0.543363	0.943244	NO	NO	2.92289
AT2G39530	NA	CASPL4D1	-2.25029	2.23409e-13	1.33571e-11	-2.16794	0.504444	0.927961	NO	NO	0.0823448
AT1G32350	NA	AOX1D	-2.2492	0.286794	0.5319	1.61636	0.194182	0.758041	NO	NO	3.86556
AT1G76240	NA	NA	-2.23279	6.7681e-25	1.37279e-22	-2.42874	0.596952	0.953126	NO	YES	-0.195949
AT5G66562	NA	NA	-2.22777	0.179337	0.401218	-0.79815	0.966888	0.996594	NO	NO	1.42962
AT2G23180	member of CYP96A	CYP96A1	-2.22448	0.00285531	0.0190147	0.948949	0.063292	0.532459	NO	NO	3.17343
AT2G41445	NA	NA	-2.223	0.0961456	0.266869	-0.0765573	0.603921	NA	NO	NO	2.14644
AT5G15830	NA	AtbZIP3	-2.22242	0.000125669	0.00144382	-0.45053	0.785089	0.978832	NO	NO	1.77189
AT5G11930	NA	ROXY20	-2.22181	0.00159557	0.0118227	-0.561962	0.982538	0.998262	NO	NO	1.65985
AT4G19680	encodes an iron transporter whose expression is induced by iron and zinc deficiency. Gene is specifically expressed in the external cell layers of the root subapical zone.	ATIRT2	-2.21935	1.49433e-08	4.33576e-07	-1.77737	0.947465	0.99568	NO	NO	0.441985
AT1G63930	NA	ROH1	-2.21659	1.68217e-06	3.18848e-05	-2.50944	0.416862	0.897457	NO	NO	-0.292856
AT4G31900	NA	CHR7	-2.21482	0.258611	0.50225	-4.35306	0.88765	NA	NO	NO	-2.13824
AT1G26720	NA	NA	-2.21383	0.054029	0.178631	-0.743814	0.822028	0.982633	NO	NO	1.47001
AT2G43270	NA	NA	-2.20988	0.471399	NA	2.07037	0.473333	NA	NO	NO	4.28024
AT1G33910	NA	IAN5	-2.20967	0.514444	0.738548	-0.0556541	0.711784	NA	NO	NO	2.15401
AT5G51310	NA	NA	-2.209	2.44605e-07	5.58807e-06	-2.1137	0.634855	0.958487	NO	NO	0.0953094
AT3G26820	NA	NA	-2.20338	0.140156	0.342546	0.114517	0.799251	0.980794	NO	NO	2.3179
AT2G24850	Encodes a tyrosine aminotransferase that is responsive to treatment with jasmonic acid.	TAT	-2.20193	0.0289635	0.113855	-1.00538	0.163966	0.726875	NO	YES	1.19655
AT2G18650	NA	MEE16	-2.19953	1.36876e-14	9.43055e-13	-1.365	0.633729	0.958487	NO	NO	0.834537
AT2G28270	NA	NA	-2.19941	0.000568193	0.00508096	-1.99459	0.856853	0.984907	NO	NO	0.204829
AT4G19760	NA	NA	-2.19732	0.355283	0.601517	-0.686955	0.0802449	0.582058	NO	NO	1.51037
AT1G23510	NA	NA	-2.18106	0.612356	NA	0.126232	0.466658	NA	NO	NO	2.30729
AT3G51642	NA	NA	-2.17983	0.0677966	0.209479	0.576974	0.0144616	0.287812	NO	NO	2.75681
AT1G13540	NA	NA	-2.17581	0.0008085	0.00680134	-1.92771	0.760175	0.9769	NO	NO	0.248094
AT1G27280	NA	NA	-2.17557	0.609627	NA	-1.716	0.640503	NA	NO	NO	0.459564
AT5G67430	NA	NA	-2.17508	0.00825215	0.0439824	0.382825	0.777958	0.978659	NO	NO	2.5579
AT2G21880	NA	ATRAB7A	-2.17443	3.40208e-09	1.1197e-07	-1.94766	0.204707	0.768992	NO	NO	0.226766
AT5G39120	NA	NA	-2.173	NA	NA	2.38792	NA	NA	NO	NO	4.56092
AT1G18430	NA	NA	-2.17299	0.618085	NA	-3.23734	0.777111	NA	NO	NO	-1.06435
AT5G09360	putative laccase, a member of laccase family of genes (17 members in Arabidopsis).	LAC14	-2.17299	0.618086	NA	-2.6847	0.879172	NA	NO	NO	-0.511714
AT1G11510	NA	NA	-2.17298	0.618087	NA	-2.38007	0.936053	NA	NO	NO	-0.207091
AT3G20760	NA	NA	-2.17298	0.618087	NA	-1.746	0.946247	NA	NO	NO	0.426984
AT2G42930	NA	NA	-2.17298	0.618087	NA	-2.17874	0.973639	NA	NO	NO	-0.00575666
AT1G28810	NA	NA	-2.17298	0.618088	NA	-1.71599	0.94075	NA	NO	NO	0.456991
AT4G29200	NA	NA	-2.17298	0.618088	NA	-1.59918	0.919452	NA	NO	NO	0.573799
AT1G02940	Encodes glutathione transferase belonging to the phi class of GSTs. Naming convention according to Wagner et al. (2002).	ATGSTF5	-2.17297	0.618088	NA	-0.835528	0.782789	NA	NO	NO	1.33745
AT1G53820	NA	NA	-2.17297	0.618089	NA	1.50788	0.782794	NA	NO	NO	3.68085
AT1G48325	NA	NA	-2.17297	0.618089	NA	2.24154	0.782795	NA	NO	NO	4.4145
AT4G05497	NA	NA	-2.17296	0.61809	NA	1.08802	0.619647	NA	NO	NO	3.26098
AT1G25175	NA	NA	-2.17296	0.61809	NA	0.126241	0.619645	NA	NO	NO	2.29921
AT2G18420	Encodes a Gibberellin-regulated GASA/GAST/Snakin family protein	NA	-2.17296	0.61809	NA	0.126241	0.619645	NA	NO	NO	2.29921
AT2G22320	NA	NA	-2.17296	0.61809	NA	0.126241	0.619645	NA	NO	NO	2.29921
AT2G32360	NA	NA	-2.17296	0.61809	NA	0.126241	0.619645	NA	NO	NO	2.29921
AT2G43960	NA	NA	-2.17296	0.61809	NA	0.126241	0.619645	NA	NO	NO	2.29921
AT3G13840	NA	NA	-2.17296	0.61809	NA	0.126241	0.619645	NA	NO	NO	2.29921
AT3G23480	NA	NA	-2.17296	0.61809	NA	0.126241	0.619645	NA	NO	NO	2.29921
AT4G18960	Floral homeotic gene encoding a MADS domain transcription factor. Specifies floral meristem and carpel and stamen identity. Binds CArG box sequences. It is the only C function gene. It interacts genetically with the other homeotic genes to specify the floral organs.	AG	-2.17296	0.61809	NA	0.126241	0.619645	NA	NO	NO	2.29921
AT4G39480	member of CYP96A	CYP96A9	-2.17296	0.61809	NA	0.126241	0.619645	NA	NO	NO	2.29921
AT3G05440	NA	NA	-2.17296	0.618091	NA	3.57827	0.619651	NA	NO	NO	5.75123
AT1G36920	NA	NA	-2.1725	0.16259	0.377279	0.121604	0.160008	0.721007	NO	NO	2.2941
AT1G52120	NA	NA	-2.17185	0.109233	0.290098	-2.61505	0.0028821	0.123096	NO	NO	-0.443191
AT1G45010	NA	NA	-2.17082	0.211925	0.442848	-1.32332	0.611928	NA	NO	NO	0.847503
AT2G39180	NA	ATCRR2	-2.17002	2.3731e-07	5.46161e-06	-1.67297	0.438259	0.903732	NO	NO	0.497055
AT2G32780	NA	ATUBP1	-2.16958	0.580922	NA	-0.548614	0.920813	NA	NO	NO	1.62097
AT5G50030	NA	NA	-2.1694	0.579269	0.783684	4.60771	0.580958	NA	NO	NO	6.77711
AT5G19473	NA	NA	-2.15846	0.515621	0.739148	-2.18619	0.588888	NA	NO	NO	-0.027734
AT3G50170	NA	NA	-2.15822	0.486571	0.715784	-1.31848	0.206993	0.769876	NO	NO	0.839733
AT1G02440	A member of ARF GTPase family. A thaliana has 21 members of this family, known to be essential for vesicle coating and uncoating and functions in GTP-binding. Gene encoding ADP-ribosylation factor and similar to other ARFs and ARF-like proteins.	ARFD1A	-2.15618	0.00735043	0.0402438	-2.47679	0.576025	0.950008	NO	NO	-0.320614
AT3G16250	encodes a novel subunit of the chloroplast NAD(P)H dehydrogenase complex, involved in cyclic electron flow around photosystem I to produce ATP. Contains a 4Fe-4S cluster.	NDF4	-2.15562	0.429232	0.667691	0.943613	0.946732	NA	NO	NO	3.09923
AT4G30280	Encodes a xyloglucan endotransglucosylase/hydrolase with only only the endotransglucosylase (XET; EC 2.4.1.207) activity towards xyloglucan and non-detectable endohydrolytic (XEH; EC 3.2.1.151) activity. Expressed in the mature or basal regions of both the main and lateral roots, but not in the tip of these roots where cell division occurs.	ATXTH18	-2.15372	2.99413e-12	1.55388e-10	-2.24124	0.611335	0.953525	NO	NO	-0.0875151
AT2G03720	Involved in root hair development	MRH6	-2.15124	0.000539732	0.00485848	-2.04836	0.65958	0.963596	NO	NO	0.10288
AT3G48640	NA	NA	-2.15086	0.210923	0.44155	0.634665	0.880732	0.988169	NO	NO	2.78553
AT5G24770	Has acid phosphatase activity dependent on the presence of divalent cations (Mg2+, Co2+, Zn2+, Mn2+) and anti-insect activity. Insects fed with the protein show a retarded development. Induced in response to abscisic acid, jasmonic acid, salt, water deficiency and wounding.	ATVSP2	-2.14883	0.430061	0.668548	-0.605584	0.175686	0.742163	NO	NO	1.54325
AT1G61930	NA	NA	-2.14781	2.94078e-06	5.20586e-05	-0.995433	0.335494	0.864618	NO	NO	1.15237
AT1G65860	belongs to the flavin-monooxygenase (FMO) family, encodes a glucosinolate S-oxygenase that catalyzes the conversion of methylthioalkyl glucosinolates to methylsulfinylalkyl glucosinolates	FMO	-2.14426	0.0176876	0.0785177	0.298125	0.15124	0.714962	NO	NO	2.44238
AT3G24612	NA	NA	-2.14285	0.293665	0.539389	-1.21278	0.412307	NA	NO	NO	0.930071
AT4G39950	Belongs to cytochrome P450 and is involved in tryptophan metabolism. Converts Trp to indo-3-acetaldoxime (IAOx), a precursor to IAA and indole glucosinolates.	CYP79B2	-2.13945	0.00376124	0.0238203	-1.25666	0.593725	0.952698	NO	NO	0.882798
AT5G09570	NA	NA	-2.13834	0.218417	0.451579	1.01509	0.616018	0.954431	NO	NO	3.15343
AT1G68780	NA	NA	-2.13255	0.451598	0.686828	-0.756667	0.436672	NA	NO	NO	1.37589
AT5G37240	NA	NA	-2.12957	0.0213131	0.0901322	-0.490489	0.657428	0.963596	NO	NO	1.63908
AT1G78750	NA	NA	-2.12618	0.40673	0.648962	3.69424	0.101803	NA	NO	NO	5.82043
AT2G32740	NA	ATGT13	-2.12565	0.0424761	0.150311	-2.40235	0.0761896	0.569847	NO	NO	-0.276707
AT1G55390	NA	NA	-2.12489	2.27871e-06	4.13929e-05	-0.693943	0.154838	0.716597	NO	NO	1.43095
AT2G29250	NA	LecRK-III.2	-2.12468	0.477948	0.709016	-0.650347	0.198793	0.761027	NO	NO	1.47433
AT2G17070	NA	NA	-2.1244	5.67787e-07	1.18033e-05	-1.56017	0.333928	0.86408	NO	YES	0.564229
AT2G31081	Member of a large family of putative ligands homologous to the Clavata3 gene. Consists of a single exon.	CLE4	-2.11868	0.0485158	0.165452	-2.01262	0.00236245	0.110923	NO	NO	0.106064
AT1G49220	NA	NA	-2.11669	0.157047	0.369058	-4.41713	0.721975	0.973591	NO	NO	-2.30044
AT1G52700	NA	NA	-2.11657	0.00154193	0.0115045	-1.59011	0.0738911	0.564927	NO	NO	0.526457
AT5G65980	NA	PILS7	-2.11631	0.0704666	0.215097	-0.524733	0.532796	0.939354	NO	NO	1.59158
AT3G46280	NA	NA	-2.1133	7.04495e-15	4.99662e-13	-2.28797	0.781344	0.97866	NO	NO	-0.174671
AT2G28140	NA	NA	-2.11263	0.029178	0.114367	0.757305	0.666407	0.965397	NO	NO	2.86993
AT1G05020	NA	AP180	-2.11162	0.0100872	0.0515234	-2.15214	0.67442	0.96671	NO	NO	-0.0405243
AT1G52820	NA	NA	-2.11101	0.219855	0.453765	-0.118241	0.617631	0.954632	NO	NO	1.99277
AT5G20860	NA	NA	-2.10921	3.34048e-08	9.05098e-07	-1.56915	0.296854	0.840206	NO	NO	0.540054
AT1G34520	NA	NA	-2.10602	0.00420422	0.0260475	-2.45802	0.523232	0.934967	NO	NO	-0.351991
AT3G01760	NA	LHT6	-2.10423	1.82547e-08	5.18562e-07	-1.8562	0.924425	0.993689	NO	NO	0.248032
AT1G13230	Encodes a leucine-rich repeat protein pii-2. Located in the endoplasmic reticulum/plasma membrane continuum in Arabidopsis roots. Required for growth promotion and enhanced seed production mediated by the endophytic fungus Piriformospora indica in Arabidopsis.	NA	-2.10336	0.0356325	0.132481	-2.51942	0.711868	0.971091	NO	NO	-0.416056
AT2G39240	NA	NA	-2.10156	0.613869	NA	-2.37946	0.91917	NA	NO	NO	-0.277906
AT2G31310	NA	LBD14	-2.10077	0.000420514	0.00396285	-1.21935	0.475215	0.917972	NO	NO	0.881418
AT5G39493	NA	SPH15	-2.09957	0.274049	0.517819	0.901845	0.271382	0.826465	NO	NO	3.00142
AT3G07000	NA	NA	-2.09722	4.34031e-23	7.35919e-21	-2.01835	0.941662	0.994444	NO	NO	0.0788731
AT4G02330	NA	AtPME41	-2.09675	0.0336597	0.127356	-2.92613	0.0974323	0.62101	NO	NO	-0.829389
AT2G30770	putative cytochrome P450	CYP71A13	-2.09563	0.493893	0.721816	-0.365553	0.967765	0.996807	NO	NO	1.73008
AT3G04900	NA	NA	-2.09438	0.198936	0.42579	-1.71463	0.345798	0.869142	NO	NO	0.379741
AT5G10680	NA	NA	-2.09091	0.00053111	0.00480078	-0.505074	0.737071	0.974862	NO	NO	1.58583
AT5G10150	NA	SOK2	-2.08864	0.0800088	0.234863	0.3255	0.181853	0.748091	NO	NO	2.41414
AT3G06962	NA	NA	-2.08842	0.214956	0.447072	0.0124447	0.503936	0.927801	NO	NO	2.10086
AT3G25717	NA	DVL6	-2.08348	1.6168e-08	4.64761e-07	-1.11536	0.852121	0.98446	NO	YES	0.968121
AT1G11740	NA	NA	-2.08176	2.39302e-07	5.49583e-06	-2.02856	0.754709	0.9769	YES	YES	0.0531935
AT5G51174	NA	NA	-2.08168	0.222331	0.457197	-1.90133	0.472491	NA	NO	NO	0.180348
AT3G43890	NA	NA	-2.07685	2.6525e-11	1.2145e-09	-1.84221	0.681949	0.967899	NO	NO	0.234637
AT1G64170	member of Putative Na+/H+ antiporter family	ATCHX16	-2.07454	0.000241923	0.0024967	-0.381879	0.249096	0.813418	NO	NO	1.69266
AT3G45840	NA	NA	-2.0684	1.42066e-14	9.72638e-13	-1.94431	0.187378	0.752553	NO	NO	0.12409
AT5G41390	NA	NA	-2.06526	0.631739	NA	-3.58627	0.867913	NA	NO	NO	-1.52101
AT2G05185	NA	NA	-2.06524	0.631742	NA	-1.71599	0.783169	NA	NO	NO	0.349247
AT3G59270	NA	NA	-2.06511	0.250426	0.492657	0.965145	0.0744045	NA	NO	NO	3.03025
AT5G56300	A member of the Arabidopsis SABATH methyltransferase gene family. Encodes GAMT2, a methyltransferase that uses S-adenosine-L-methionine (SAM) as a methyl donor to methylate the carboxyl group of GAs, resulting in the methyl esters of GAs (MeGAs). Expressed most highly in the siliques during seed development.	GAMT2	-2.06385	0.458956	NA	-0.413188	0.748063	NA	NO	NO	1.65066
AT1G35140	At1g35140 (At1g35140/T32G9_32) mRNA, complete cds	EXL1	-2.06062	0.135811	0.335898	-0.448136	0.129519	0.680304	NO	NO	1.61249
AT2G17050	NA	NA	-2.05542	0.0251303	0.102237	-0.367565	0.417922	0.897457	NO	NO	1.68786
AT3G61970	NA	NGA2	-2.05337	0.402211	0.645618	0.551511	0.510575	0.930676	NO	NO	2.60489
AT3G01660	NA	NA	-2.05212	0.627459	NA	-0.835546	0.475211	NA	NO	NO	1.21658
AT4G23210	Encodes a Cysteine-rich receptor-like kinase (CRK13). Overexpression of CRK13 leads to hypersensitive response cell death, and induces defense against pathogens by causing increased accumulation of salicylic acid.	CRK13	-2.05175	0.405879	0.64842	2.42449	0.936615	0.994444	NO	NO	4.47624
AT1G64640	NA	AtENODL8	-2.05092	7.56615e-15	5.31418e-13	-1.68953	0.13092	0.682853	YES	YES	0.361397
AT1G16225	NA	NA	-2.05055	0.00833556	0.0443322	-2.72453	0.333169	0.863432	NO	NO	-0.673978
AT3G18470	NA	NA	-2.05006	0.0950849	0.265077	-0.503355	0.595363	0.952976	NO	NO	1.54671
AT2G02580	member of CYP71B	CYP71B9	-2.04744	0.173588	0.393172	-4.03268	0.00334643	0.133925	NO	NO	-1.98524
AT5G24206	NA	NA	-2.03675	0.415103	0.656871	-2.01863	0.4984	NA	NO	NO	0.0181204
AT4G25250	NA	PMEI4	-2.03663	1.04102e-05	0.000160692	-1.33904	0.181906	0.748091	NO	NO	0.697586
AT5G26920	Encodes a calmodulin-binding protein CBP60g (calmodulin binding protein 60-like.g). The calmodulin-binding domain is located near the N-terminus; calmodulin binding is dependent on Ca(2+). Inducible by both bacterial pathogen and MAMP (microbe-associated molecular pattern) treatments. Bacterial growth is enhanced in cbp60g mutants. cbp60g mutants also show defects in salicylic acid (SA) accumulat…	CBP60G	-2.03572	0.100695	0.275134	0.628284	0.795373	0.980333	NO	NO	2.664
AT1G22330	NA	NA	-2.035	2.63913e-10	1.01555e-08	-1.7052	0.386105	0.887338	YES	YES	0.3298
AT2G46860	Encodes a protein that might have inorganic pyrophosphatase activity.	AtPPa3	-2.03418	0.00208971	0.0147441	-1.43875	0.0575404	0.517857	NO	NO	0.595432
AT3G62540	NA	NA	-2.03228	0.49628	0.724085	2.31126	0.971048	NA	NO	NO	4.34355
AT2G30830	encodes a protein whose sequence is similar to 2-oxoglutarate-dependent dioxygenase	NA	-2.03138	0.526735	0.747554	-4.54703	0.378348	NA	NO	NO	-2.51564
AT5G02330	NA	NA	-2.0286	0.642499	NA	-3.48627	0.707356	NA	NO	NO	-1.45767
AT3G26250	NA	NA	-2.0286	0.6425	NA	-0.955919	0.740659	NA	NO	NO	1.07268
AT5G66890	NA	NRG1.3	-2.0286	0.6425	NA	-3.214	0.756017	NA	NO	NO	-1.1854
AT4G34300	Encodes protein with 14.7% glycine residues, similar to auxin response factor 30 (GI:20145855) {Arabidopsis thaliana}	NA	-2.02858	0.642504	NA	-0.835526	0.808846	NA	NO	NO	1.19305
AT1G55570	NA	sks12	-2.02857	0.642505	NA	2.07175	0.644085	NA	NO	NO	4.10032
AT1G32780	NA	NA	-2.02857	0.642505	NA	1.88851	0.644085	NA	NO	NO	3.91708
AT1G26815	NA	NA	-2.02857	0.642505	NA	0.126242	0.644082	NA	NO	NO	2.15481
AT1G52990	NA	NA	-2.02857	0.642505	NA	0.126242	0.644082	NA	NO	NO	2.15481
AT1G72460	NA	PRK8	-2.02857	0.642505	NA	0.126242	0.644082	NA	NO	NO	2.15481
AT2G33670	A member of a large family of seven-transmembrane domain proteins specific to plants, homologs of the barley mildew resistance locus o (MLO) protein. The Arabidopsis genome contains 15 genes encoding MLO proteins, with localization in plasma membrane. Phylogenetic analysis revealed four clades of closely-related AtMLO genes. ATMLO5 belongs to the clade III, with AtMLO7, AtMLO8, AtMLO9, and AtMLO1…	ATMLO5	-2.02857	0.642505	NA	0.126242	0.644082	NA	NO	NO	2.15481
AT2G40440	NA	NA	-2.02857	0.642505	NA	0.126242	0.644082	NA	NO	NO	2.15481
AT3G01323	NA	NA	-2.02857	0.642505	NA	0.126242	0.644082	NA	NO	NO	2.15481
AT3G26160	putative cytochrome P450	CYP71B17	-2.02857	0.642505	NA	0.126242	0.644082	NA	NO	NO	2.15481
AT3G44240	NA	NA	-2.02857	0.642505	NA	0.126242	0.644082	NA	NO	NO	2.15481
AT4G11700	NA	NA	-2.02857	0.642505	NA	0.126242	0.644082	NA	NO	NO	2.15481
AT4G28000	NA	NA	-2.02857	0.642505	NA	0.126242	0.644082	NA	NO	NO	2.15481
AT4G39610	NA	NA	-2.02857	0.642505	NA	0.126242	0.644082	NA	NO	NO	2.15481
AT5G05910	NA	NA	-2.02857	0.642505	NA	0.126242	0.644082	NA	NO	NO	2.15481
AT5G08695	NA	NA	-2.02857	0.642505	NA	0.126242	0.644082	NA	NO	NO	2.15481
AT3G10510	NA	NA	-2.02857	0.642505	NA	4.16332	0.644089	NA	NO	NO	6.19189
AT5G46240	Encodes a potassium channel protein (KAT1). ABA triggers KAT1 endocytosis both in epidermal cells as well as guard cells. Upon removal of ABA, KAT1 is recycled back to the plasma membrane. KAT1 is localized within 0.50.6 &#956;m diameter microdomains at the plasma membrane surface. KAT1 belongs to the Shaker family K+ channel. This family includes five groups based on phylogenetic analysis (FEBS …	AtKAT1	-2.02857	0.642505	NA	3.88632	0.644088	NA	NO	NO	5.91489
AT3G25160	NA	NA	-2.02857	0.642505	NA	3.39967	0.644088	NA	NO	NO	5.42824
AT5G07550	member of Oleosin-like protein family	ATGRP19	-2.02857	0.642505	NA	3.31518	0.644087	NA	NO	NO	5.34375
AT3G17180	NA	scpl33	-2.02857	0.642505	NA	3.20331	0.644087	NA	NO	NO	5.23188
AT3G58290	NA	NA	-2.02857	0.642505	NA	2.99318	0.644087	NA	NO	NO	5.02175
AT4G10210	NA	NA	-2.02857	0.642505	NA	2.99318	0.644087	NA	NO	NO	5.02175
AT2G28420	NA	GLYI8	-2.01997	0.563324	0.772704	0.160927	0.52346	NA	NO	NO	2.18089
AT2G36110	NA	NA	-2.01893	0.156269	0.367762	-1.55347	0.0391175	0.447846	NO	NO	0.465465
AT1G61840	NA	NA	-2.0157	0.363327	0.60909	-1.90252	0.208291	NA	NO	NO	0.11318
AT3G49110	Class III peroxidase Perx33. Expressed in roots. Located in the cell wall. Involved in cell elongation. Expression activated by light. May play a role in generating H2O2 during defense response.	ATPCA	-2.01372	NA	NA	3.40833	NA	NA	NO	NO	5.42204
AT3G28890	NA	AtRLP43	-2.01367	0.517168	0.740202	0.0107342	0.815642	NA	NO	NO	2.0244
AT4G13240	Encodes a member of KPP-like gene family, homolog of KPP (kinase partner protein) gene in tomato. Also a member of the RopGEF (guanine nucleotide exchange factor) family, containing the novel PRONE domain (plant-specific Rop nucleotide exchanger), which is exclusively active towards members of the Rop subfamily.	ATROPGEF9	-2.00495	0.465146	0.698669	4.18328	0.706539	NA	NO	NO	6.18823
AT1G55330	Encodes a putative arabinogalactan-protein (AGP21).	AGP21	-2.00492	2.6081e-05	0.000362147	-2.56468	0.57563	0.950008	YES	YES	-0.55976
AT4G20970	NA	NA	-2.00307	0.48751	0.716497	-0.950514	0.285047	NA	NO	NO	1.05255
AT3G23840	NA	AtPNP-R1	-2.00218	0.440141	0.677522	1.17017	0.761693	NA	NO	NO	3.17235
AT3G47660	NA	NA	-1.99986	0.16554	0.382082	0.596432	0.967918	0.996816	NO	NO	2.59629
AT1G51480	NA	RSG1	-1.99887	0.0247223	0.101046	-1.04486	0.271476	0.826465	NO	NO	0.954003
AT4G08410	NA	NA	-1.99615	0.00419134	0.0260068	-1.38146	0.647923	0.961371	NO	NO	0.614694
AT4G33020	member of Fe(II) transporter isolog family	ATZIP9	-1.99614	2.23837e-06	4.08573e-05	-1.81624	0.799214	0.980794	NO	NO	0.179904
AT1G12663	Predicted to encode a PR (pathogenesis-related) protein. Belongs to the plant thionin (PR-13) family with the following members: At1g66100, At5g36910, At1g72260, At2g15010, At1g12663, At1g12660.	NA	-1.99551	0.298931	0.544774	-2.22082	0.412497	NA	NO	NO	-0.22531
AT5G02510	NA	NA	-1.99289	0.648592	NA	-2.71481	0.840918	NA	NO	NO	-0.721917
AT1G71300	NA	NA	-1.99288	0.648595	NA	0.126252	0.81531	NA	NO	NO	2.11913
AT3G50808	NA	NA	-1.99287	0.648597	NA	0.126243	0.650179	NA	NO	NO	2.11911
AT5G44620	member of CYP706A	CYP706A3	-1.99287	0.648597	NA	3.46547	0.650184	NA	NO	NO	5.45834
AT2G23260	NA	UGT84B1	-1.99287	0.648597	NA	3.07669	0.650184	NA	NO	NO	5.06956
AT1G08100	Encodes a high-affinity nitrate transporter.	ACH2	-1.99287	0.648597	NA	2.88265	0.650183	NA	NO	NO	4.87551
AT5G26690	NA	HIPP02	-1.99221	0.0510176	0.171425	-1.17999	0.978088	0.997897	NO	NO	0.812216
AT1G79860	Encodes a member of KPP-like gene family, homolog of KPP (kinase partner protein) gene in tomato. Also a member of the RopGEF (guanine nucleotide exchange factor) family, containing the novel PRONE domain (plant-specific Rop nucleotide exchanger), which is exclusively active towards members of the Rop subfamily. Coexpression of AtPRK2a with AtRopGEF12 resulted in isotropic pollen tube growth Grow…	ATROPGEF12	-1.99173	0.008937	0.0468841	-0.901764	0.475738	0.918107	NO	NO	1.08997
AT1G69720	Encodes a member (HO3) of the heme oxygenase family.	HO3	-1.98616	0.0352415	0.131349	0.256144	0.612594	0.953525	NO	NO	2.24231
AT2G42980	NA	NA	-1.9859	0.000156623	0.00172987	-0.303057	0.524021	0.934967	NO	NO	1.68285
AT2G42140	NA	NA	-1.9857	0.00870744	0.0459129	-0.752194	0.743812	0.974877	NO	NO	1.23351
AT4G19370	NA	MWL-2	-1.98565	1.73353e-06	3.27154e-05	-1.22597	0.767247	0.977687	NO	NO	0.759683
AT4G09780	NA	NA	-1.9842	0.0187024	0.0819332	-2.01784	0.0439286	0.47026	NO	NO	-0.0336439
AT1G69240	Encodes a protein predicted to act as a carboxylesterase. It has similarity to the SABP2 methyl salicylate esterase from tobacco but no enzymatic activity has been identified for this protein.	ATMES15	-1.98411	0.000196477	0.00209334	-1.63857	0.383792	0.88626	NO	NO	0.345539
AT2G36090	NA	NA	-1.98332	4.00998e-06	6.84188e-05	-1.07355	0.41624	0.897457	NO	NO	0.909769
AT2G28850	member of CYP710A	CYP710A3	-1.98217	0.0204035	0.0874096	-2.06814	0.00485114	0.164315	NO	NO	-0.085964
AT1G19670	Chlorophyllase is the first enzyme involved in chlorophyll degradation. It catalyzes the hydrolysis of the ester bond to yield chlorophyllide and phytol. AtCLH1 lacks a typical signal sequence for the chloroplast. Its expression is induced rapidly by methyljasmonate, a known promoter of senescence and chlorophyll degradation.	ATCLH1	-1.97903	0.208294	0.438	0.862075	0.646298	0.960674	NO	NO	2.8411
AT1G77340	NA	NA	-1.97771	0.496392	0.72417	2.50945	0.360451	NA	NO	NO	4.48716
AT1G12040	encodes a a chimeric leucine-rich repeat/extensin protein that regulates root hair morphogenesis and elongation. Null mutants develop root hairs that frequently abort, swell, or branch. Gene is expressed in root hair cells and protein is specifically localized in the wall of the hair proper.	LRX1	-1.97747	9.12107e-06	0.000143134	-1.64115	0.442904	0.905277	NO	NO	0.336325
AT3G28420	NA	NA	-1.97734	0.00615495	0.0348684	-1.10389	0.35792	0.873332	NO	NO	0.873452
AT4G13310	putative cytochrome P450	CYP71A20	-1.97692	0.0291386	0.114311	-1.59105	0.0374957	0.440489	NO	NO	0.385866
AT2G18970	NA	NA	-1.97613	0.0019492	0.0139065	-1.28527	0.463674	0.914415	NO	NO	0.690866
AT4G37540	NA	LBD39	-1.97431	5.6275e-06	9.30187e-05	-1.13498	0.276551	0.831493	NO	NO	0.839333
AT5G44990	NA	NA	-1.97332	0.311757	0.557933	1.32117	0.591298	0.952698	NO	NO	3.29449
AT5G08141	NA	AtbZIP75	-1.97301	0.640845	NA	0.126224	0.357474	NA	NO	NO	2.09923
AT5G05530	NA	NA	-1.97241	0.229235	0.465354	-2.34202	0.490411	0.921723	NO	NO	-0.369618
AT5G02350	NA	NA	-1.96939	0.056367	0.183932	-2.4613	0.870365	0.987549	NO	NO	-0.491913
AT4G08400	NA	NA	-1.96879	0.000257768	0.00263387	-1.86468	0.77679	0.978658	NO	NO	0.104113
AT5G24860	encodes a small protein of 12.6 kDa that regulates flowering and is involved in gibberellin signalling pathway. It is expressed in apical meristems immediately after the photoperiodic induction of flowering. Genetic interactions with flowering time and floral organ identity genes suggest that this gene may be involved in modulating the competence to flower. There are two other genes similar to FP…	ATFPF1	-1.96842	0.53139	0.750733	4.26053	0.75124	NA	NO	NO	6.22895
AT1G60050	NA	UMAMIT35	-1.96617	0.115824	0.301272	0.173363	0.0240325	0.365407	NO	NO	2.13953
AT2G23010	NA	SCPL9	-1.9611	0.600988	NA	0.0122928	0.799684	NA	NO	NO	1.97339
AT1G63360	NA	NA	-1.95648	0.654826	NA	-1.88204	0.988664	NA	NO	NO	0.0744402
AT2G01370	NA	NA	-1.95648	0.654826	NA	-1.88204	0.988664	NA	NO	NO	0.0744402
AT2G25500	NA	NA	-1.95648	0.654826	NA	1.45719	0.988658	NA	NO	NO	3.41367
AT1G56030	NA	NA	-1.95648	0.654826	NA	-1.80087	0.996366	NA	NO	NO	0.155615
AT3G23460	NA	NA	-1.95648	0.654826	NA	-1.80087	0.996366	NA	NO	NO	0.155615
AT1G61940	Member of TLP family	AtTLP4	-1.95648	0.654826	NA	-1.71598	0.980762	NA	NO	NO	0.240496
AT2G45780	NA	NA	-1.95648	0.654826	NA	-1.59918	0.959389	NA	NO	NO	0.357303
AT1G14225	NA	NA	-1.95647	0.654828	NA	-0.835526	0.821905	NA	NO	NO	1.12095
AT2G45650	sequence suggests this encodes a MADS-box transcription factor	AGL6	-1.95647	0.654828	NA	-0.835526	0.821905	NA	NO	NO	1.12095
AT3G20865	Encodes a putative arabinogalactan-protein (AGP40).	AGP40	-1.95646	0.654829	NA	2.65995	0.656421	NA	NO	NO	4.61642
AT1G02965	NA	NA	-1.95646	0.654829	NA	1.08802	0.656418	NA	NO	NO	3.04448
AT1G26780	Encodes LOF1 (LATERAL ORGAN FUSION1), a MYB-domain transcription factor expressed in organ boundaries. Functions in boundary specification, meristem initiation and maintenance, and organ patterning. Also see LOF2 (At1g69560).	AtMYB117	-1.95646	0.654829	NA	1.08802	0.656418	NA	NO	NO	3.04448
AT1G15045	hypothetical protein	NA	-1.95646	0.654829	NA	0.126243	0.656416	NA	NO	NO	2.0827
AT1G29430	NA	SAUR62	-1.95646	0.654829	NA	0.126243	0.656416	NA	NO	NO	2.0827
AT1G49120	encodes a member of the ERF (ethylene response factor) subfamily B-6 of ERF/AP2 transcription factor family. The protein contains one AP2 domain. There are 12 members in this subfamily including RAP2.11.	CRF9	-1.95646	0.654829	NA	0.126243	0.656416	NA	NO	NO	2.0827
AT1G54760	NA	AGL85	-1.95646	0.654829	NA	0.126243	0.656416	NA	NO	NO	2.0827
AT1G56040	NA	NA	-1.95646	0.654829	NA	0.126243	0.656416	NA	NO	NO	2.0827
AT2G03310	NA	NA	-1.95646	0.654829	NA	0.126243	0.656416	NA	NO	NO	2.0827
AT2G32275	NA	NA	-1.95646	0.654829	NA	0.126243	0.656416	NA	NO	NO	2.0827
AT3G01313	NA	NA	-1.95646	0.654829	NA	0.126243	0.656416	NA	NO	NO	2.0827
AT3G06220	NA	NA	-1.95646	0.654829	NA	0.126243	0.656416	NA	NO	NO	2.0827
AT3G21870	NA	CYCP2;1	-1.95646	0.654829	NA	0.126243	0.656416	NA	NO	NO	2.0827
AT3G36659	NA	NA	-1.95646	0.654829	NA	0.126243	0.656416	NA	NO	NO	2.0827
AT3G45110	NA	NA	-1.95646	0.654829	NA	0.126243	0.656416	NA	NO	NO	2.0827
AT3G50540	NA	NA	-1.95646	0.654829	NA	0.126243	0.656416	NA	NO	NO	2.0827
AT3G58880	NA	NA	-1.95646	0.654829	NA	0.126243	0.656416	NA	NO	NO	2.0827
AT4G16030	NA	NA	-1.95646	0.654829	NA	0.126243	0.656416	NA	NO	NO	2.0827
AT4G19000	The C-terminal portion of this protein has homology to the C-termini of the IWS1 (Interacts With Spt6) proteins found in yeast and humans.	ATIWS2	-1.95646	0.654829	NA	0.126243	0.656416	NA	NO	NO	2.0827
AT5G06043	NA	NA	-1.95646	0.654829	NA	0.126243	0.656416	NA	NO	NO	2.0827
AT5G39750	NA	AGL81	-1.95646	0.654829	NA	0.126243	0.656416	NA	NO	NO	2.0827
AT5G50470	NA	NF-YC7	-1.95646	0.654829	NA	0.126243	0.656416	NA	NO	NO	2.0827
AT2G24340	NA	NA	-1.95646	0.654829	NA	4.33791	0.656423	NA	NO	NO	6.29437
AT4G11170	NA	RMG1	-1.95224	0.00301989	0.0198668	-0.974235	0.509407	0.929728	NO	NO	0.978008
AT4G23550	Encodes WRKY DNA-binding protein 29 (WRKY29).	ATWRKY29	-1.95122	3.4973e-07	7.62067e-06	-1.12625	0.655659	0.963271	NO	NO	0.824968
AT1G61270	NA	NA	-1.95119	0.0200807	0.0862992	-0.796857	0.244162	0.81011	NO	NO	1.15433
AT5G39693	NA	NA	-1.95011	0.160599	0.374219	-4.81424	0.946348	0.99568	NO	NO	-2.86413
AT2G28860	member of CYP710A	CYP710A4	-1.9479	0.0301915	0.117389	0.522867	0.419756	0.898289	NO	NO	2.47077
AT2G03410	NA	NA	-1.94447	0.00409456	0.0255284	-2.01842	0.312646	0.85085	NO	NO	-0.0739508
AT5G03995	NA	NA	-1.94435	7.94877e-06	0.000126475	-1.26472	0.17322	0.739098	NO	NO	0.679634
AT1G05880	NA	ARI12	-1.94327	0.246405	0.48722	-2.53093	0.948481	0.99568	NO	NO	-0.58766
AT4G20460	NA	NA	-1.94184	7.36384e-18	7.4681e-16	-1.86029	0.40175	0.892396	NO	NO	0.0815444
AT4G24275	Identified as a screen for stress-responsive genes.	NA	-1.93981	4.7875e-16	3.92087e-14	-1.70111	0.188426	0.753617	NO	YES	0.2387
AT1G64405	NA	NA	-1.93943	0.0066238	0.0369706	-0.183624	0.154663	0.716597	NO	NO	1.75581
AT2G20562	NA	TAX2	-1.93734	0.00189962	0.0136424	-1.89803	0.660845	0.964079	NO	NO	0.0393097
AT3G46880	NA	NA	-1.93632	0.044852	0.156625	-0.259782	0.291733	0.838215	NO	NO	1.67654
AT1G26410	NA	AtBBE6	-1.936	0.10344	0.2802	-0.677686	0.67093	0.9657	NO	NO	1.25831
AT1G51920	NA	NA	-1.93585	0.0173227	0.0772456	-1.36663	0.518696	0.934967	NO	NO	0.56922
AT3G51560	NA	NA	-1.93349	0.149019	0.356538	-0.280511	0.239107	0.805937	NO	NO	1.65298
AT2G30230	NA	NA	-1.93174	6.76401e-07	1.38621e-05	-1.57593	0.602272	0.953525	NO	NO	0.355817
AT5G58360	NA	ATOFP3	-1.93111	4.34926e-11	1.93089e-09	-0.637957	0.917983	0.992699	NO	NO	1.29315
AT3G44900	member of Putative Na+/H+ antiporter family	ATCHX4	-1.93071	0.267349	0.510711	1.93245	0.240883	0.807732	NO	NO	3.86315
AT5G52710	NA	NA	-1.9271	0.0068076	0.0377502	0.409496	0.119324	0.663373	NO	NO	2.3366
AT5G46330	Encodes a leucine-rich repeat serine/threonine protein kinase that is expressed ubiquitously. FLS2 is involved in MAP kinase signalling relay involved in innate immunity. Essential in the perception of flagellin, a potent elicitor of the defense response. FLS2 is directed for degradation by the bacterial ubiquitin ligase AvrPtoB.	FLS2	-1.92642	1.19728e-05	0.000183119	-1.0848	0.106402	0.638458	NO	NO	0.841615
AT5G67390	NA	NA	-1.92613	3.4239e-20	4.65939e-18	-1.7847	0.532014	0.938902	YES	NO	0.141425
AT2G42110	NA	NA	-1.92537	3.04868e-12	1.57537e-10	-1.30826	0.296493	0.840206	NO	NO	0.617105
AT5G06490	NA	NA	-1.92482	0.0400622	0.143981	-0.661557	0.261628	0.820382	NO	NO	1.26326
AT2G17060	NA	NA	-1.92044	0.000459925	0.00428321	-0.882083	0.432601	0.902069	NO	NO	1.03835
AT3G61940	member of Zinc transporter (ZAT) family	ATMTPA1	-1.91973	0.650064	NA	0.126224	0.364271	NA	NO	NO	2.04595
AT1G53130	Encodes GRIM REAPER (GRI), involved in the regulation of cell death induced by extracellular ROS (reactive oxygen species). Secreted into the extracellular space.	GRI	-1.91879	0.000527062	0.00477413	-1.12067	0.219951	0.785209	NO	NO	0.798127
AT5G53210	Encodes a basic helix-loop-helix (bHLH) transcription factor that is necessary and sufficient for the asymmetric divisions that establish the stomatal lineage in Arabidopsis thaliana. Expression of SPCH in young epidermal cells allows these cells to make asymmetric divisions. SPCH is a substrate of a kinase MPK3 and MPK6.	SPCH	-1.91413	0.250107	0.49241	-1.65488	0.245613	0.81098	NO	NO	0.259254
AT1G54470	Encodes a Cf-like gene in Arabidopsis that confers downy mildew resistance to several isolates of Peronospora parasitica.	RPP27	-1.91398	0.153148	0.362818	-0.163165	0.202231	0.765775	NO	NO	1.75081
AT5G50760	NA	SAUR55	-1.90724	2.92031e-07	6.52724e-06	-1.11487	0.550897	0.94481	NO	NO	0.792369
AT5G20710	NA	BGAL7	-1.90162	0.333773	0.579509	0.295753	0.551408	0.945218	NO	NO	2.19737
AT5G25810	encodes a member of the DREB subfamily A-4 of ERF/AP2 transcription factor family (TINY). The protein contains one AP2 domain. There are 17 members in this subfamily including TINY. Ectopic or overexpression of this gene in a Ds tagged line has reduced cell expansion. The expression of this gene is induced by ethylene and light and appears to stimulate cytokinin biosynthesis.	tny	-1.90099	1.98649e-18	2.17742e-16	-1.36006	0.24178	0.808233	NO	NO	0.540933
AT5G41730	NA	NA	-1.90061	0.000212412	0.00223677	-1.18728	0.297598	0.841119	NO	NO	0.713333
AT2G41990	NA	CC3	-1.89985	0.0124205	0.0601567	-0.888039	0.83481	0.983067	NO	NO	1.01182
AT1G30990	NA	NA	-1.89971	0.0298071	0.116182	-1.85137	0.643928	0.960066	NO	NO	0.0483301
AT2G31910	member of Putative Na+/H+ antiporter family	ATCHX21	-1.898	0.454167	0.688852	2.64881	0.0732302	NA	NO	NO	4.54681
AT2G32487	NA	NA	-1.89609	0.188165	0.412938	1.51942	0.889875	0.989327	NO	NO	3.41551
AT1G32385	NA	NA	-1.89571	0.0164234	0.0741958	-0.136561	0.0106204	0.248008	NO	NO	1.75915
AT4G29310	NA	NA	-1.89433	6.10881e-05	0.000767686	-1.45053	0.522763	0.934967	NO	NO	0.443799
AT1G10400	NA	NA	-1.8916	3.14822e-12	1.61909e-10	-1.61457	0.0709891	0.555939	NO	NO	0.277033
AT3G28917	NA	MIF2	-1.88898	0.428133	0.667169	-1.53389	0.674883	NA	NO	NO	0.355082
AT4G13680	NA	NA	-1.88797	0.00141102	0.0107113	-2.31475	0.392075	0.890179	NO	NO	-0.426777
AT5G18510	NA	NA	-1.88704	0.329015	0.57567	1.67492	0.085889	NA	NO	NO	3.56197
AT2G24370	NA	NA	-1.88691	0.34512	0.590781	-3.34923	0.716343	NA	NO	NO	-1.46232
AT2G23410	encodes cis-prenyltransferase	ACPT	-1.88656	0.000116593	0.00135172	-1.54985	0.686433	0.968251	NO	NO	0.336705
AT1G66920	NA	NA	-1.88312	0.215738	0.448097	-0.475483	0.125439	0.673861	NO	NO	1.40764
AT1G78970	Lupeol synthase. Converts oxidosqualene to multiple triterpene alcohols and a triterpene diols. This conversion proceeds through the formation of a 17&#946;-dammarenyl cation.	ATLUP1	-1.87826	0.279689	0.523053	-3.48104	0.970272	NA	NO	NO	-1.60277
AT4G01140	NA	NA	-1.87717	1.8875e-08	5.3339e-07	-1.99529	0.178886	0.745956	NO	NO	-0.118125
AT3G60490	encodes a member of the DREB subfamily A-4 of ERF/AP2 transcription factor family. The protein contains one AP2 domain. There are 17 members in this subfamily including TINY.	ERF35	-1.87648	0.000152728	0.00169635	-0.0320541	0.476452	0.918523	NO	NO	1.84443
AT5G21130	NA	NA	-1.87643	0.150255	0.358272	-1.63454	0.327969	0.859666	NO	NO	0.241894
AT1G73965	Member of a large family of putative ligands homologous to the Clavata3 gene. Consists of a single exon. Can partially replace CLV3 function in vivo.	CLE13	-1.87505	0.00399662	0.0250183	-2.32456	0.570507	0.94924	NO	YES	-0.449507
AT5G24313	NA	NA	-1.87318	0.000768758	0.0065352	-1.41525	0.912288	0.992155	NO	NO	0.457931
AT1G43800	NA	AAD6	-1.87247	0.00121338	0.00953783	-1.58036	0.420148	0.898289	NO	NO	0.292112
AT3G60420	NA	NA	-1.87181	NA	NA	0.178478	NA	NA	NO	NO	2.05029
AT3G11090	NA	LBD21	-1.86711	0.604353	NA	-2.26266	0.747952	NA	NO	NO	-0.395554
AT2G34390	aquaporin NIP2.1	NIP2;1	-1.86625	0.181223	0.403807	0.649842	0.505848	0.928408	NO	NO	2.51609
AT1G07690	NA	NA	-1.86585	0.0160162	0.0728972	-1.20095	0.663754	0.964854	NO	NO	0.664899
AT2G23270	NA	NA	-1.86265	NA	NA	2.38057	NA	NA	NO	NO	4.24322
AT3G21210	NA	NA	-1.86128	0.135411	0.335482	-0.0483029	0.225353	0.790346	NO	NO	1.81297
AT1G29179	NA	NA	-1.85976	4.43646e-08	1.17564e-06	-0.645131	0.726621	0.974078	NO	NO	1.21463
AT2G22330	Encodes a cytochrome P450. Involved in tryptophan metabolism. Converts Trp to indole-3-acetaldoxime (IAOx), a precursor to IAA and indole glucosinolates.	CYP79B3	-1.85959	0.00150654	0.0112941	-1.01725	0.924102	0.993689	NO	NO	0.842344
AT4G28420	NA	NA	-1.85948	0.286983	0.532143	-1.24975	0.620679	0.95534	NO	NO	0.609737
AT5G65800	1-aminocyclopropane-1-carboxylate synthase (ACS) is encoded by a multigene family consisting of at least five members whose expression is induced by hormones, developmental signals, and protein synthesis inhibition.	ACS5	-1.85879	1.60036e-05	0.000236759	-1.47192	0.751462	0.976535	NO	NO	0.386876
AT2G27660	NA	NA	-1.85726	4.96732e-18	5.15817e-16	-1.35332	0.389674	0.88921	NO	NO	0.503942
AT2G38860	Encodes protease I (pfpI)-like protein YLS5.	DJ-1e	-1.85719	0.00196407	0.0139958	-1.14942	0.963572	0.996594	NO	YES	0.707775
AT1G52530	NA	NA	-1.85701	0.00514321	0.0305148	-0.067661	0.415598	0.897457	NO	NO	1.78935
AT4G08300	NA	UMAMIT17	-1.85639	0.0184087	0.081036	-0.892485	0.126867	0.675759	NO	NO	0.963908
AT2G31470	Encodes a F-Box protein DOR (Drought tolerance Repressor) functionally as an inhibitory factor for abscisic acid-induced stomatal closure under drought stress.	DOR	-1.85631	0.165398	0.381912	0.692071	0.850401	0.98446	NO	NO	2.54838
AT3G44790	NA	NA	-1.85561	0.260878	0.50462	-1.0234	0.998564	NA	NO	NO	0.832215
AT1G34510	NA	NA	-1.85551	0.0186314	0.081738	-1.23357	0.543655	0.94338	NO	NO	0.62194
AT1G26610	NA	NA	-1.85446	0.0505616	0.170394	0.221061	0.653215	0.962584	NO	NO	2.07552
AT2G38940	Encodes Pht1;4, a member of the Pht1 family of phosphate transporters which include: Pht1;1/At5g43350, Pht1;2/At5g43370, Pht1;3/At5g43360, Pht1;4/At2g38940, Pht1;5/At2g32830, Pht1;6/At5g43340, Pht1;7/At3g54700, Pht1;8/At1g20860, Pht1;9/At1g76430 (Plant Journal 2002, 31:341).	ATPT2	-1.8532	1.08881e-08	3.25488e-07	-0.871026	0.887383	0.988917	NO	NO	0.982176
AT1G75160	NA	BDR9	-1.85239	0.0358315	0.133091	-0.850984	0.832958	0.983067	NO	NO	1.0014
AT5G56840	NA	NA	-1.85211	0.024719	0.101046	-0.940648	0.976403	0.997831	NO	NO	0.911461
AT2G38100	NA	NPF5.5	-1.85165	0.000605781	0.00537721	-1.56227	0.852726	0.98446	NO	NO	0.289382
AT1G15610	NA	NA	-1.84609	0.227154	0.462991	-0.616965	0.609011	0.953525	NO	NO	1.22913
AT5G02720	NA	NA	-1.84499	0.665675	NA	0.126228	0.415649	NA	NO	NO	1.97122
AT1G14150	Encodes a subunit of the NAD(P)H dehydrogenase complex located in the chloroplast thylakoid lumen.	PnsL2	-1.84054	0.0287879	0.113329	-1.45486	0.429397	0.900258	NO	NO	0.385675
AT3G25795	NA	NA	-1.84015	0.00224705	0.0155957	-0.870557	0.985238	0.998761	NO	NO	0.969597
AT4G20362	NA	NA	-1.833	0.00223354	0.0155119	-1.02191	0.297998	0.841368	NO	YES	0.811093
AT5G53750	NA	NA	-1.82942	6.34341e-09	1.98947e-07	-1.32164	0.720784	0.973401	NO	NO	0.50778
AT2G43140	NA	bHLH129	-1.8289	7.83378e-13	4.40457e-11	-1.40768	0.741635	0.974862	NO	NO	0.421224
AT3G50610	NA	NA	-1.82407	0.139396	0.341381	-0.0172013	0.474402	0.917601	NO	NO	1.80686
AT1G61080	NA	NA	-1.82351	0.0187456	0.0820233	-1.39792	0.595319	0.952976	NO	NO	0.425586
AT2G33060	NA	AtRLP27	-1.82128	0.0122605	0.0595947	0.454875	0.654044	0.962964	NO	NO	2.27615
AT5G02000	NA	NA	-1.81569	0.0138367	0.0653247	-1.18102	0.160378	0.721424	NO	NO	0.634666
AT1G17615	NA	TN2	-1.81154	0.540499	0.757928	-5.70192	0.397134	0.89196	NO	NO	-3.89038
AT3G47770	member of ATH subfamily	ABCA6	-1.80891	0.274082	0.517819	-3.56196	0.310939	0.849817	NO	NO	-1.75306
AT2G40435	NA	NA	-1.80685	0.465593	0.698905	1.08803	0.0762338	NA	NO	NO	2.89488
AT1G67770	Similar to terminal ear1 in Zea mays. A member of mei2-like gene family; phylogenetic analysis revealed that TEL2 belongs to the third clade of mei2-like proteins (TEL clade), with conserved two N-terminal RNA recognition motifs (RRM), in addition to the C-terminal RRM, shared among all mei2-like proteins. Expression patterns were similar to TEL1, with lower expression levels in most tissues exam…	TEL2	-1.80277	0.0210982	0.0894825	1.18544	0.0668789	0.543391	NO	NO	2.98821
AT3G14260	NA	NA	-1.80223	0.0374678	0.137428	1.04228	0.894777	0.990005	NO	YES	2.84451
AT1G05240	NA	PR9	-1.80129	0.144597	0.349689	-2.35133	0.423299	0.899164	NO	NO	-0.550038
AT3G50890	NA	AtHB28	-1.80104	0.2412	0.480795	-0.500307	0.986891	0.99898	NO	NO	1.30073
AT1G55380	NA	NA	-1.80097	1.08578e-05	0.000166771	-1.2666	0.477163	0.918586	NO	NO	0.534373
AT1G65800	encodes a putative receptor-like serine/threonine protein kinases that is similar to brassica self-incompatibility (S) locus. expressed in specifically in cotyledons, leaves, and sepals, in correlation with the maturation of these structures.	ARK2	-1.80057	0.676928	NA	-0.835533	0.678555	NA	NO	NO	0.96504
AT3G47295	NA	NA	-1.80056	0.67693	NA	2.46964	0.524133	NA	NO	NO	4.2702
AT4G02180	NA	NA	-1.80047	2.00485e-10	7.91114e-09	-1.3082	0.595434	0.952976	NO	NO	0.492271
AT2G48080	NA	ALKBH10A	-1.79985	0.000401025	0.00381395	-0.866089	0.443785	0.905535	NO	NO	0.93376
AT1G74940	NA	NA	-1.79963	8.29018e-07	1.67058e-05	-0.473168	0.286982	0.836108	NO	NO	1.32646
AT5G38790	NA	NA	-1.79766	0.00933464	0.0486176	-0.733686	0.576897	0.950076	NO	NO	1.06397
AT3G21500	Encodes a protein postulated to have 1-deoxy-D-xylulose 5-phosphate synthase activity.	DXL1	-1.79563	0.614086	NA	-3.48926	0.798912	NA	NO	NO	-1.69363
AT1G53625	NA	NA	-1.79299	0.000893426	0.00738689	-1.46585	0.740521	0.974862	NO	YES	0.327133
AT3G45330	NA	LecRK-I.1	-1.79004	4.64811e-06	7.81393e-05	-1.08514	0.970646	0.997521	NO	NO	0.704906
AT5G50160	Encodes a ferric chelate reductase that is expressed in shoots and flowers.	ATFRO8	-1.78515	0.522073	0.743672	2.12738	0.439152	0.904246	NO	NO	3.91253
AT1G05230	Encodes a homeobox-leucine zipper family protein belonging to the HD-ZIP IV family. Mutants have trichomes that appear glass-like under a dissecting microscope as compared to the wild-type trichomes. The mutations do not affect trichome growth or branch number.	HDG2	-1.78498	0.0332077	0.126062	-0.191146	0.241388	0.808233	NO	NO	1.59383
AT4G26790	NA	NA	-1.78467	1.50334e-06	2.87715e-05	-1.8582	0.980112	0.998058	NO	NO	-0.073526
AT2G41230	NA	ARL2	-1.78451	0.138632	0.340063	-1.6029	0.553649	0.945761	NO	NO	0.181611
AT5G62320	Encodes a putative transcription factor (MYB99).	ATMYB99	-1.78336	0.129626	0.326148	-1.66072	0.0975478	0.621202	NO	NO	0.122642
AT4G24972	Encodes a novel small protein which is similar to proteins of unknown function from other plant species. TPD1 is involved in cell specification during anther and pollen development. Identified in a screen for male steriles. Mutants lack tapetal cells and have an increased number of microsporocytes. Expressed in flower buds, leaves and young seedlings. In anthers, TPD1 is expressed throughout poll…	TPD1	-1.78273	0.15655	0.368246	1.57475	0.676662	0.966999	NO	NO	3.35748
AT1G11112	NA	NA	-1.7826	0.275063	0.518907	0.994454	0.908053	0.991854	NO	NO	2.77705
AT5G26790	NA	NA	-1.78211	0.00508056	0.0302423	-3.81137	0.94732	0.99568	YES	NO	-2.02925
AT1G44020	NA	NA	-1.78173	0.000507498	0.00464736	-0.283365	0.177068	0.744196	NO	NO	1.49837
AT4G31730	Glutamine dumper1 is a putative transmembrane protein. It is involved in glutamine secretion	GDU1	-1.78144	9.07869e-05	0.00107964	-0.0155692	0.856626	0.984907	NO	NO	1.76587
AT3G03760	NA	LBD20	-1.78116	0.161527	0.375495	0.220924	0.80765	0.981777	NO	NO	2.00208
AT1G15150	NA	NA	-1.78108	0.674075	NA	0.126226	0.382026	NA	NO	NO	1.9073
AT5G54380	Encodes THESEUS1 (THE1), a receptor kinase regulated by Brassinosteroids and required for cell elongation during vegetative growth.	THE1	-1.78065	3.49339e-32	1.0831e-29	-1.53812	0.0851966	0.593322	YES	NO	0.242524
AT3G15251	NA	NA	-1.78038	0.405823	0.648411	-4.0848	0.810899	NA	NO	NO	-2.30442
AT3G06770	NA	NA	-1.77626	2.85001e-10	1.09282e-08	-1.78729	0.0625607	0.530807	NO	NO	-0.0110348
AT1G33940	NA	NA	-1.77586	0.544204	NA	-2.19214	0.660858	NA	NO	NO	-0.41628
AT4G30320	NA	AtCAPE6	-1.77375	0.00268208	0.0180493	-0.990326	0.414074	0.897002	NO	NO	0.783425
AT3G22800	NA	NA	-1.7713	0.000107869	0.00126068	-0.348384	0.889166	0.989125	NO	NO	1.42291
AT4G25790	NA	AtCAPE4	-1.76783	0.00341003	0.022	-0.812507	0.828323	0.982633	NO	NO	0.955327
AT2G36210	NA	SAUR45	-1.76731	1.82171e-06	3.42604e-05	-0.897495	0.37514	0.88079	NO	NO	0.869815
AT4G26320	NA	AGP13	-1.76662	0.0857577	0.246794	-3.49009	0.552744	0.945761	NO	YES	-1.72347
AT4G26830	NA	NA	-1.76099	0.00951051	0.0493421	-0.995635	0.438386	0.903732	NO	NO	0.765352
AT1G05250	NA	AtPRX1	-1.76041	0.033213	0.126062	0.792677	0.514474	0.932985	NO	NO	2.55308
AT5G61180	NA	NA	-1.75718	0.373623	0.618389	-0.727351	0.365682	NA	NO	NO	1.02983
AT1G70760	a subunit of the chloroplast NAD(P)H dehydrogenase complex, involved in PSI cyclic electron transport. Located on the thylakoid membrane. Mutant has impaired NAD(P)H dehydrogenase activity.	CRR23	-1.75632	0.233401	0.471297	-0.865416	0.749267	0.975743	NO	NO	0.890902
AT2G03460	NA	NA	-1.75408	0.334213	0.579857	-0.224233	0.919021	NA	NO	NO	1.52985
AT4G34810	NA	SAUR5	-1.75236	9.83697e-09	2.97342e-07	-1.28388	0.89422	0.990005	NO	NO	0.468476
AT3G27950	NA	NA	-1.75051	0.000903907	0.00745445	-1.94831	0.679395	0.967393	NO	NO	-0.197801
AT1G80590	member of WRKY Transcription Factor; Group III	ATWRKY66	-1.74759	0.184879	0.40864	0.304683	0.27052	0.826366	NO	NO	2.05228
AT5G03390	NA	NA	-1.74716	0.0211018	0.0894825	-0.0847602	0.536346	0.940335	NO	NO	1.6624
AT4G01460	NA	NA	-1.74698	0.332897	0.578948	-4.47932	0.710201	0.971091	NO	NO	-2.73234
AT5G20935	NA	CRR42	-1.74621	0.347062	0.592604	-1.14865	0.574093	NA	NO	NO	0.597554
AT4G21870	NA	NA	-1.74226	0.00746514	0.040728	-1.62197	0.853748	0.984711	NO	NO	0.120286
AT5G04960	NA	PME46	-1.74224	0.00239528	0.0164457	-1.24872	0.780384	0.97866	NO	NO	0.493522
AT5G41900	NA	NA	-1.74085	0.412564	0.654763	3.95823	0.308342	0.84885	NO	NO	5.69908
AT5G64820	NA	NA	-1.73972	0.505895	0.732272	-1.53065	0.710364	NA	NO	NO	0.20907
AT1G67100	NA	LBD40	-1.73876	0.496702	NA	-3.34841	0.738167	NA	NO	NO	-1.60965
AT5G42410	NA	SAUR43	-1.73637	0.473102	0.704669	-3.62773	0.964359	NA	NO	NO	-1.89136
AT2G36695	NA	NA	-1.73627	0.333502	0.579268	-0.0691271	0.687109	0.968251	NO	NO	1.66714
AT4G28365	NA	AtENODL3	-1.73284	0.433953	0.671646	1.2022	0.498896	NA	NO	NO	2.93504
AT1G14455	NA	NA	-1.7326	0.0546774	0.179941	-0.291548	0.386672	0.887775	NO	NO	1.44105
AT2G24940	NA	AtMAPR2	-1.73248	0.0506415	0.170531	1.32395	0.223333	0.789107	YES	YES	3.05643
AT1G54940	NA	GUX4	-1.73116	0.00558245	0.0325338	-1.46071	0.322677	0.857522	NO	NO	0.270453
AT4G39000	NA	AtGH9B17	-1.73018	0.0255486	0.103393	0.152802	0.0593324	0.52044	NO	NO	1.88298
AT2G25150	NA	NA	-1.72932	0.00962978	0.0497607	0.229213	0.219818	0.785209	NO	NO	1.95853
AT2G37820	NA	NA	-1.72052	7.05629e-05	0.000873604	-0.844947	0.738201	0.974862	NO	NO	0.87557
AT3G04440	NA	NA	-1.72034	0.113675	0.297856	0.561418	0.249936	0.813418	NO	NO	2.28176
AT4G15660	NA	GRXS8	-1.71977	0.193343	0.41915	-0.043855	0.956617	0.996096	NO	NO	1.67591
AT5G48130	NA	NA	-1.7183	0.000486408	0.00448641	-0.645735	0.199411	0.761027	NO	NO	1.07257
AT1G10385	NA	NA	-1.7182	0.000149602	0.00166674	-3.52887	0.143872	0.702924	NO	NO	-1.81067
AT2G15080	NA	AtRLP19	-1.71703	0.287926	0.533037	-1.65273	0.669543	0.965619	NO	NO	0.0643003
AT1G77790	NA	NA	-1.71685	0.43721	0.674279	1.91529	0.457306	NA	NO	NO	3.63215
AT2G04039	NA	NdhV	-1.71266	0.482103	0.711737	2.62254	0.339816	NA	NO	NO	4.3352
AT3G12110	Encodes an actin that is expressed predominantly during reproductive development.	ACT11	-1.7119	2.12664e-05	0.000304048	-1.9519	0.502352	0.92731	YES	YES	-0.239997
AT3G07425	NA	NA	-1.7115	6.48595e-05	0.000810389	-2.5812	0.46555	0.914415	NO	YES	-0.869699
AT3G10710	NA	RHS12	-1.70933	0.000236028	0.00244395	-1.19734	0.592236	0.952698	NO	NO	0.511989
AT5G57640	NA	NA	-1.70903	0.257975	0.501463	-0.37699	0.887447	0.988917	NO	NO	1.33204
AT5G18240	Encodes MYR1 (MYR1).	ATMYR1	-1.70799	0.118458	0.305936	-1.77448	0.412096	0.895507	NO	NO	-0.0664946
AT3G54570	NA	NA	-1.70724	0.450991	0.686436	1.6818	0.178828	NA	NO	NO	3.38904
AT2G28700	NA	AGL46	-1.70518	0.0107468	0.05399	-0.390491	0.6515	0.961715	NO	NO	1.31469
AT1G22550	NA	NPF5.16	-1.70405	1.1825e-10	4.8496e-09	-1.19557	0.345914	0.869142	NO	NO	0.508478
AT5G18661	NA	NA	-1.70251	0.000386028	0.00369513	-0.941117	0.958954	0.996447	NO	NO	0.761397
AT2G14920	Encodes a brassinosteroid sulfotransferase that may be involved in brassinosteroid inactivation. In vitro experiements show that this enzyme can act on a broad group of naturally occurring brassinosteroids, including the 24-epimers and (22R,23R)-28 homobrassinosteroids, that have an array of different side chains, though it shows a preference for (22R,23R)-28 homobrassinosteroids. ST4A is express…	ATST4A	-1.70184	0.000283628	0.00285112	-1.28719	0.322592	0.857522	NO	NO	0.414643
AT5G38800	NA	AtbZIP43	-1.70139	0.171296	0.3899	-3.9191	0.957456	0.996096	NO	NO	-2.21771
AT2G23830	NA	PVA31	-1.69919	0.117984	0.305308	-0.335751	0.668355	0.965547	NO	NO	1.36344
AT5G05250	NA	NA	-1.69739	3.87315e-10	1.44183e-08	-1.3962	0.296599	0.840206	NO	NO	0.301188
AT1G53233	NA	NA	-1.6969	0.176314	0.397399	-1.22708	0.961658	0.996594	NO	NO	0.469822
AT2G45550	member of CYP76C	CYP76C4	-1.69687	0.307109	0.553587	-1.07688	0.193853	0.758041	NO	NO	0.619984
AT2G29100	member of Putative ligand-gated ion channel subunit family	ATGLR2.9	-1.6963	0.137462	0.338153	-0.758434	0.740665	0.974862	NO	NO	0.93787
AT1G16440	NA	AGC1-6	-1.69621	0.000337876	0.00329016	-0.359757	0.0614727	0.526836	NO	NO	1.33646
AT5G48670	AGL80 is a member of the MADS box family of genes. AGL80 functions as a transcription factor within the central cell gene regulatory network and controls the expression of downstream genes required for central cell development and function.	AGL80	-1.69466	0.00574683	0.0332065	-0.671061	0.0937639	0.614515	NO	NO	1.0236
AT4G11655	NA	CASPL4A4	-1.69436	0.087105	0.24953	0.0741227	0.334893	0.864618	NO	NO	1.76848
AT2G03980	NA	NA	-1.69394	0.0101277	0.0516938	0.332946	0.420478	0.898289	NO	NO	2.02688
AT1G51800	NA	IOS1	-1.69207	2.37389e-22	3.73338e-20	-1.06605	0.386737	0.887775	NO	NO	0.626023
AT4G22080	NA	RHS14	-1.69132	0.0113071	0.0560783	-0.891156	0.953462	0.995992	NO	NO	0.800164
AT4G31380	encodes a small protein with unknown function and is similar to flower promoting factor 1. This gene is not expressed in apical meristem after floral induction but is expressed in roots, flowers, and in low abundance, leaves.	FLP1	-1.69121	0.393401	0.637434	0.975119	0.367223	NA	NO	NO	2.66633
AT1G67910	NA	NA	-1.69091	0.0966967	0.267729	-1.05522	0.752531	0.9769	NO	NO	0.635693
AT4G15393	a member of the cytochrome P450 gene family. molecular function unknown.	CYP702A5	-1.69084	0.0475554	0.162928	-0.445038	0.492351	0.922687	NO	NO	1.2458
AT5G26320	NA	NA	-1.69024	0.0186576	0.0818033	-1.07349	0.535554	0.940335	NO	NO	0.616741
AT1G49030	NA	NA	-1.69014	0.000722711	0.00619716	-1.5846	0.186846	0.751865	NO	NO	0.105543
AT5G54790	NA	VUP4	-1.68881	9.13566e-05	0.00108523	-1.12441	0.462397	0.914415	NO	NO	0.564396
AT5G22940	Homolog of FRA8 (AT2G28110), a member of a member of glycosyltransferase family 47; exhibits high sequence similarity to tobacco (Nicotiana plumbaginifolia) pectin glucuronyltransferase.	F8H	-1.68802	1.54553e-07	3.66988e-06	-1.51209	0.337155	0.865673	NO	NO	0.175929
AT5G46440	NA	NA	-1.68632	0.30373	0.550283	-0.234659	0.975634	0.997831	NO	NO	1.45166
AT1G23030	NA	PUB11	-1.68617	2.26335e-17	2.10822e-15	-1.61838	0.0502233	0.490702	NO	NO	0.0677827
AT2G34224	NA	NA	-1.68569	0.504419	0.731023	-0.277897	0.812737	NA	NO	NO	1.40779
AT2G18800	NA	ATXTH21	-1.6841	2.44984e-08	6.7991e-07	-1.973	0.591462	0.952698	NO	YES	-0.2889
AT4G18210	Member of a family of proteins related to PUP1, a purine transporter. May be involved in the transport of purine and purine derivatives such as cytokinins, across the plasma membrane.	ATPUP10	-1.68283	0.311947	0.558135	-0.479373	0.796062	0.980605	NO	NO	1.20345
AT3G44765	NA	NA	-1.68049	0.0935576	0.2622	-0.0718491	0.727154	0.974196	NO	NO	1.60864
AT5G46900	NA	NA	-1.68038	0.0549001	0.180427	-1.60438	0.110151	0.646665	NO	YES	0.0760038
AT5G42760	NA	NA	-1.67964	0.222618	0.457483	-3.49349	0.251155	NA	NO	NO	-1.81386
AT3G27473	NA	NA	-1.67791	0.129345	0.325658	-0.411973	0.635351	0.958487	NO	NO	1.26594
AT1G09176	NA	NA	-1.67622	0.103165	0.279699	-0.971089	0.6585	0.963596	NO	NO	0.705129
AT5G38344	NA	NA	-1.67604	0.414712	0.656635	1.11231	0.170439	0.737895	NO	NO	2.78835
AT5G59070	NA	NA	-1.67342	1.07304e-07	2.63018e-06	-1.14773	0.523857	0.934967	NO	NO	0.525688
AT1G21270	cytoplasmic serine/threonine protein kinase induced by salicylic acid. mutant plants exhibit a loss of cell expansion and dependence on sugars and salts for seedling growth, affecting the expression and activity of vacuolar invertase.	WAK2	-1.67216	0.258914	0.502613	-6.28563	0.409306	0.894925	NO	NO	-4.61348
AT4G29610	NA	NA	-1.67198	0.00405361	0.0253167	-2.13556	0.713138	0.971091	NO	NO	-0.463571
AT1G18280	NA	LTPG3	-1.67184	0.0752848	0.225211	-2.7814	0.766405	0.977687	NO	NO	-1.10956
AT5G46230	NA	NA	-1.67145	2.10727e-08	5.9241e-07	-1.3201	0.710265	0.971091	NO	NO	0.351348
AT5G14340	Member of the R2R3 factor gene family.	AtMYB40	-1.67046	5.24364e-06	8.72865e-05	-1.24486	0.928528	0.993745	NO	NO	0.425594
AT2G32270	A member of Zrt- and Irt-related protein (ZIP) family. transcript is induced in response to zinc deficiency in the root. also response to iron deficiency.	ZIP3	-1.67031	1.16389e-11	5.51526e-10	-1.32355	0.171897	0.738259	NO	NO	0.346753
AT2G28690	NA	NA	-1.66999	NA	NA	-1.02487	NA	NA	NO	NO	0.645123
AT3G50390	NA	NA	-1.6697	0.270495	0.514103	-2.18991	0.599057	0.953525	NO	NO	-0.520214
AT2G25680	Encodes a high-affinity molybdate transporter. Mutant has reduced concentrations of molybdate in roots and shoots, and reduced shoot and root length when growing on Mo-limited medium.	MOT1	-1.66891	0.00375031	0.0237713	-0.723552	0.555095	0.945795	NO	NO	0.945355
AT5G16170	NA	NA	-1.66209	5.72085e-09	1.80991e-07	-1.73546	0.94794	0.99568	NO	NO	-0.0733757
AT3G04690	Receptor-like kinase required for maintenance of pollen tube growth. Display polar localization at the plasma membrane of the pollen tube tip.	ANX1	-1.6593	0.192601	0.418399	-1.29734	0.924909	0.993689	NO	NO	0.361961
AT1G70830	NA	MLP28	-1.65635	0.647031	NA	-1.60529	0.607263	NA	NO	NO	0.0510603
AT4G27670	chloroplast located small heat shock protein.	HSP21	-1.65189	0.64313	0.823632	1.89111	0.932848	NA	NO	NO	3.54301
AT1G11040	NA	NA	-1.65166	0.54582	0.762041	0.151176	0.940591	NA	NO	NO	1.80283
AT2G43660	NA	NA	-1.65101	0.238626	0.477802	0.991764	0.341463	0.867251	NO	NO	2.64277
AT3G46530	Confers resistance to the biotrophic oomycete, Peronospora parasitica. Encodes an NBS-LRR type R protein with a putative amino-terminal leucine zipper. Fungal protein ATR13 induces RPP13 gene expression and disease resistance.	RPP13	-1.65075	0.702996	NA	-1.59918	0.838351	NA	NO	NO	0.0515693
AT1G43310	NA	NA	-1.65075	0.702997	NA	-0.835532	0.704645	NA	NO	NO	0.815213
AT2G43620	NA	NA	-1.65028	0.00255493	0.017366	-1.79856	0.44863	0.907098	NO	NO	-0.148279
AT4G23250	NA	CRK17	-1.65025	0.313147	0.559452	1.72631	0.880629	0.988169	NO	NO	3.37656
AT3G47710	BNQ3 belongs to a family of atypical non-DNA binding basic helix-loop-helix (bHLH) proteins that heterodimerize with and negatively regulate bHLH transcription factors. Directly and negatively regulated by AP3 and PI in petals. Required for appropriate regulation of flowering time.May also have a role in regulating light responses.	BHLH161	-1.64978	0.0867568	0.248828	-0.883409	0.584778	0.951116	NO	NO	0.766376
AT4G17680	NA	NA	-1.6494	0.0382844	0.139645	-0.230742	0.197988	0.76093	NO	NO	1.41866
AT1G34490	NA	NA	-1.64804	0.148206	0.355572	-1.89963	0.794206	0.98021	NO	NO	-0.251599
AT3G62930	NA	GRXS6	-1.64742	0.00536762	0.0315359	-0.163817	0.593938	0.952698	NO	NO	1.48361
AT3G42180	NA	NA	-1.64704	3.11189e-08	8.45273e-07	-1.35485	0.713687	0.971252	NO	NO	0.292188
AT1G77200	encodes a member of the DREB subfamily A-4 of ERF/AP2 transcription factor family. The protein contains one AP2 domain. There are 17 members in this subfamily including TINY.	NA	-1.64678	0.0340197	0.128294	-0.505078	0.418661	0.898102	NO	NO	1.1417
AT1G74140	NA	NA	-1.64413	0.293462	0.539152	0.452623	0.375112	0.88079	NO	NO	2.09676
AT1G59700	Encodes glutathione transferase belonging to the tau class of GSTs. Naming convention according to Wagner et al. (2002).	ATGSTU16	-1.64375	0.591495	NA	0.126239	0.187939	NA	NO	NO	1.76999
AT1G51960	NA	IQD27	-1.64161	0.287304	0.5323	-2.65878	0.870924	0.987636	NO	NO	-1.01717
AT3G22235	NA	AthCYSTM8	-1.6412	0.0144663	0.0675625	-0.817442	0.45247	0.909885	NO	NO	0.823755
AT1G16770	NA	NA	-1.63788	0.544335	0.760947	0.631966	0.741794	NA	NO	NO	2.26984
AT1G69730	NA	NA	-1.63498	0.444528	0.680823	1.46396	0.632868	NA	NO	NO	3.09894
AT1G10990	NA	NA	-1.63417	0.00469622	0.0284055	-1.43765	0.27057	0.826366	NO	NO	0.196526
AT2G30930	NA	NA	-1.63343	6.09524e-18	6.26943e-16	-1.69421	0.724989	0.973591	YES	YES	-0.060779
AT5G38386	NA	NA	-1.62975	0.614519	NA	-0.755993	0.816731	NA	NO	NO	0.873755
AT2G31215	NA	NA	-1.62973	0.572512	NA	-2.81345	0.826244	NA	NO	NO	-1.18372
AT3G13784	NA	AtcwINV5	-1.62965	0.122004	0.312283	-0.205122	0.60523	0.953525	NO	NO	1.42453
AT4G36110	NA	SAUR9	-1.62925	0.031433	0.120977	-2.42738	0.156591	0.716963	NO	NO	-0.798131
AT3G44840	NA	NA	-1.62755	0.082769	0.240506	-1.01979	0.604821	0.953525	NO	NO	0.607762
AT1G64780	encodes an ammonium transporter protein believed to act as a high affinity transporter. It is expressed in the root, primarily in endodermal and cortical cells, and contributes to ammonium uptake in the root.	AMT1;2	-1.62679	0.0113587	0.0562697	-1.29347	0.148709	0.710581	NO	NO	0.333318
AT5G17220	Encodes glutathione transferase belonging to the phi class of GSTs. Naming convention according to Wagner et al. (2002). Mutants display no pigments on leaves and stems.	ATGSTF12	-1.625	0.0539526	0.178469	1.27158	0.000255686	0.028139	NO	NO	2.89658
AT5G46650	NA	NA	-1.62441	0.486703	0.715887	0.126246	0.0650349	NA	NO	NO	1.75066
AT3G26830	Mutations in pad3 are defective in biosynthesis of the indole derived phytoalexin camalexin. Encodes a cytochrome P450 enzyme that catalyzes the conversion of dihydrocamalexic acid to camalexin.	CYP71B15	-1.6239	0.328421	0.575235	1.37874	0.898591	0.990545	NO	NO	3.00264
AT3G44450	NA	BIC2	-1.62217	0.0656461	0.205202	-2.99444	0.44199	0.905244	NO	NO	-1.37226
AT2G26370	NA	NA	-1.62102	0.00323158	0.0210363	-0.176135	0.295754	0.840165	NO	NO	1.44489
AT1G35420	NA	NA	-1.6205	0.218419	0.451579	0.0799752	0.234924	0.799299	NO	NO	1.70047
AT4G11460	Encodes a cysteine-rich receptor-like protein kinase.	CRK30	-1.61878	0.271673	0.515139	-0.456207	0.354417	NA	NO	NO	1.16258
AT3G10750	NA	NA	-1.61792	0.216777	0.449781	-0.189547	0.712169	0.971091	NO	NO	1.42837
AT4G20780	Calcium sensor involved in trichome branching.	CML42	-1.6148	6.0656e-18	6.26865e-16	-1.6543	0.0940537	0.614515	NO	NO	-0.0394973
AT1G04425	NA	NA	-1.61136	0.0246253	0.100794	-1.60974	0.214051	0.779078	NO	NO	0.00161866
AT1G04660	NA	NA	-1.61112	0.168825	0.386224	-1.06981	0.544786	0.94367	NO	NO	0.541311
AT5G28660	NA	NA	-1.61001	0.261631	0.505176	-0.584503	0.67469	0.96678	NO	NO	1.02551
AT5G45540	NA	NA	-1.60836	0.640841	0.8222	-3.69854	0.931888	NA	NO	NO	-2.09019
AT5G59920	Isolated in a screen for UV-B insensitive mutants using a hypocotyl growth inhibition assay. Mutants are defective in a number of UV-B responses.	ULI3	-1.60798	5.54504e-06	9.17956e-05	-0.611762	0.513767	0.932898	NO	NO	0.996216
AT2G46360	NA	NA	-1.60518	0.656175	0.831614	-1.44369	0.983289	NA	NO	NO	0.161493
AT1G18590	encodes a desulfoglucosinolate sulfotransferase, involved in the final step of glucosinolate core structure biosynthesis. Has a broad-substrate specificity with preference with methionine-derived desulfoglucosinolates.	ATSOT17	-1.60487	0.000800105	0.00674618	-1.05597	0.137819	0.694435	NO	NO	0.548906
AT4G21250	NA	NA	-1.60486	0.0983985	0.270767	-0.507128	0.298541	0.841881	NO	NO	1.09773
AT1G06160	encodes a member of the ERF (ethylene response factor) subfamily B-3 of ERF/AP2 transcription factor family. The protein contains one AP2 domain. There are 18 members in this subfamily including ATERF-1, ATERF-2, AND ATERF-5.	ERF59	-1.60455	NA	NA	3.70408	NA	NA	NO	NO	5.30863
AT5G46790	Encodes a member of the PYR (pyrabactin resistance )/PYL(PYR1-like)/RCAR (regulatory components of ABA receptor) family proteins with 14 members. PYR/PYL/RCAR family proteins function as abscisic acid sensors. Mediate ABA-dependent regulation of protein phosphatase 2Cs ABI1 and ABI2.	PYL1	-1.60013	2.96817e-16	2.48719e-14	-0.999957	0.0636012	0.533171	NO	NO	0.600177
AT1G12740	encodes a protein with cytochrome P450 domain	CYP87A2	-1.59797	3.04564e-11	1.38283e-09	-0.734491	0.190975	0.75677	NO	YES	0.863474
AT1G48500	NA	AtJAZ4	-1.59789	0.00189637	0.0136236	-0.901113	0.772083	0.977951	NO	NO	0.696781
AT4G30097	NA	NA	-1.59725	0.327213	0.574015	-1.08377	0.384279	NA	NO	NO	0.513487
AT4G19520	NA	NA	-1.59674	0.00497254	0.0297461	-0.664691	0.564895	0.946983	NO	NO	0.932045
AT1G49952	NA	NA	-1.59653	0.294123	0.539818	-0.868901	0.715469	0.971684	NO	NO	0.727624
AT5G55780	NA	NA	-1.59583	6.79057e-07	1.39034e-05	-0.749309	0.423963	0.899356	NO	NO	0.846521
AT3G11000	NA	NA	-1.59534	0.374279	0.61894	-2.98209	0.460697	NA	NO	NO	-1.38675
AT1G78000	Encodes a sulfate transporter that can restore sulfate uptake capacity of a yeast mutant lacking sulfate transporter genes.	SEL1	-1.5943	0.00493654	0.0295879	-1.13082	0.275214	0.82988	NO	NO	0.46348
AT1G22530	NA	PATL2	-1.59281	2.75459e-27	6.8716e-25	-1.3342	0.174546	0.740475	YES	YES	0.258608
AT2G23690	NA	NA	-1.58956	0.00108353	0.00873219	-1.50368	0.546298	0.944009	NO	NO	0.0858829
AT4G39940	adenosine-5'-phosphosulfate-kinase (akn2) mRNA, complete	AKN2	-1.58852	0.00855017	0.0452596	-0.712068	0.407102	0.894279	NO	NO	0.876456
AT1G52660	NA	NA	-1.58846	0.00128376	0.00997049	-1.45113	0.18946	0.753949	NO	NO	0.137334
AT1G24270	NA	NA	-1.5866	0.591208	NA	-3.4983	0.694559	NA	NO	NO	-1.9117
AT5G55507	NA	NA	-1.58503	0.605961	0.800681	1.39499	0.916979	NA	NO	NO	2.98002
AT4G04990	NA	NA	-1.58481	3.97432e-07	8.5655e-06	-0.884281	0.568647	0.948961	NO	NO	0.700533
AT1G74420	Predicted fucosyltransferase, based on similarity to FUT1, but not functionally redundantwith FUT1.	ATFUT3	-1.58454	0.0503584	0.169894	0.221984	0.102502	0.631341	NO	NO	1.80652
AT2G33880	Encodes a protein with similarity to WUS type homeodomain protein. Required for meristem growth and development and acts through positive regulation of WUS. Loss of function phenotypes include embryo lethality, hyponastic cotyledons, reduced root development and smaller meristems. Phenotypes can be rescued by addition of sucrose in the growth media. Overexpression can partially rescue the triple …	HB-3	-1.5841	0.61512	NA	1.05959	0.967052	NA	NO	NO	2.64369
AT2G16970	NA	MEE15	-1.58247	0.00309032	0.0202503	-0.854322	0.296199	0.840206	NO	NO	0.72815
AT1G49110	NA	NA	-1.57856	0.168318	0.385824	-0.810296	0.998197	0.999838	NO	NO	0.768264
AT5G42340	NA	PUB15	-1.57751	0.691653	NA	-2.22184	0.962824	NA	NO	NO	-0.644328
AT4G24310	NA	DMP3	-1.57739	2.97886e-15	2.22166e-13	-1.54957	0.583375	0.951116	NO	YES	0.0278253
AT3G50270	NA	NA	-1.57672	0.514438	0.738548	2.05611	0.916445	0.992517	NO	NO	3.63283
AT1G22760	Putative poly(A) binding protein May there fore function in posttranscriptional regulation, including mRNA turnover and translational initiation. Expression detected only in floral organs.	PAB3	-1.5758	0.716156	NA	-1.71599	0.873163	NA	NO	NO	-0.140192
AT5G53100	NA	NA	-1.57578	0.716159	NA	1.08802	0.559691	NA	NO	NO	2.6638
AT4G19750	NA	NA	-1.57328	0.0268385	0.107408	-2.2294	0.0771105	0.572208	NO	NO	-0.656128
AT3G18250	NA	NA	-1.57172	0.0412651	0.147154	-0.404405	0.997273	0.999762	NO	NO	1.16732
AT4G25220	NA	AtG3Pp2	-1.57128	0.0616678	0.196128	-0.713116	0.711739	0.971091	NO	NO	0.858167
AT2G38600	NA	NA	-1.57119	4.22235e-06	7.15919e-05	-0.811517	0.816039	0.982513	NO	NO	0.759668
AT1G73700	NA	NA	-1.57057	0.225409	0.460732	-0.416522	0.503341	0.927571	NO	NO	1.15405
AT3G10600	Encodes a member of the cationic amino acid transporter (CAT) subfamily of amino acid polyamine choline transporters.	CAT7	-1.57057	0.00194601	0.0138984	-0.122042	0.591867	0.952698	NO	NO	1.44852
AT1G14600	NA	NA	-1.56956	0.0284947	0.112481	0.116839	0.349754	0.870757	NO	NO	1.6864
AT1G56160	Encodes a member of the R2R3 transcription factor gene family that is involved in mediating induced systemic resistance. Genetic analysis of loss of function mutants and overexpressor lines indicates MYB72 is necessary but not sufficient for ISR.Interacts in vivo with EIL3.	ATMYB72	-1.5688	0.114333	0.298721	-1.82372	0.0958361	0.617914	NO	NO	-0.254921
AT2G42250	member of CYP712A	CYP712A1	-1.56722	0.162847	0.377754	-1.51827	0.527227	0.936601	NO	NO	0.0489455
AT3G24300	Encodes a plasma membrane localized ammonium transporter.	AMT1;3	-1.56708	5.61685e-10	2.0385e-08	-0.77361	0.709727	0.971091	NO	NO	0.793467
AT3G60470	NA	NA	-1.56482	0.444234	0.680588	-1.26787	0.43246	0.902042	NO	NO	0.296947
AT1G23110	NA	NA	-1.56312	0.0143579	0.0671708	0.399169	0.0416315	0.45924	NO	NO	1.96229
AT1G33870	NA	NA	-1.56255	0.191607	0.41697	-2.00241	0.302416	0.844109	NO	NO	-0.439862
AT4G13340	NA	LRX3	-1.5606	6.9383e-06	0.000112123	-1.01361	0.692554	0.969276	NO	NO	0.546985
AT3G57640	NA	NA	-1.55804	0.0460036	0.159372	0.216852	0.0839527	0.591276	NO	NO	1.7749
AT2G15390	Predicted fucosyltransferase, based on similarity to FUT1, but not functionally redundant with FUT1.	atfut4	-1.5554	1.64383e-25	3.43039e-23	-1.05374	0.0720882	0.5597	NO	NO	0.501656
AT4G18760	NA	AtRLP51	-1.55135	2.95969e-09	9.7769e-08	-1.14052	0.0541052	0.502304	YES	YES	0.410831
AT3G22275	NA	JAZ13	-1.55015	0.378423	0.623229	2.24234	0.0592073	0.52044	NO	NO	3.79249
AT5G24070	NA	NA	-1.54785	0.000154423	0.0017105	-2.33159	0.1357	0.691593	NO	YES	-0.78374
AT5G60520	NA	NA	-1.54702	8.9042e-10	3.13714e-08	-1.37296	0.600474	0.953525	NO	YES	0.174059
AT2G34490	Encodes a protein with C22-sterol desaturase activity. The enzyme was shown to catalyze the conversion of both 24-<i>epi</i>-campesterol and &beta;-sitosterol to brassicasterol and stigmasterol, respectively, in the presence of NADPH.	CYP710A2	-1.54435	0.000336038	0.00327924	-0.0972341	0.905252	0.991854	NO	NO	1.44712
AT4G28162	NA	NA	-1.54276	0.173947	0.393739	-0.061991	0.797342	0.980687	NO	NO	1.48077
AT1G77760	Encodes the cytosolic minor isoform of nitrate reductase (NR). Involved in the first step of nitrate assimilation, it contributes about 15% of the nitrate reductase activity in shoots. Similar to molybdopterin oxidoreductases at the N-terminus, and to FAD/NAD-binding cytochrome reductases at the C-terminus. Cofactors: FAD, heme iron (cytochrome B-557), and molybdenum-pterin.	GNR1	-1.5425	0.0233931	0.0969266	-0.609649	0.0064652	0.192384	NO	NO	0.932855
AT2G15350	member of Glycosyltransferase Family- 37	ATFUT10	-1.54099	3.47306e-07	7.58054e-06	-0.407461	0.504602	0.927961	NO	NO	1.13353
AT2G33230	NA	YUC7	-1.53642	0.328588	0.575387	-0.570981	0.708225	0.971091	NO	NO	0.965437
AT3G54590	Encodes a hydroxyproline-rich glycoprotein.	ATHRGP1	-1.53599	7.14033e-05	0.000882498	-1.13814	0.617189	0.954562	NO	NO	0.397844
AT3G45540	NA	NA	-1.53486	0.476108	0.707544	-0.835542	0.0607387	NA	NO	NO	0.699321
AT1G44608	NA	NA	-1.52922	2.45417e-12	1.30227e-10	-1.55223	0.621201	0.95534	NO	YES	-0.023011
AT5G54148	NA	NA	-1.52882	0.257417	0.500948	-2.02022	0.664196	0.965061	NO	NO	-0.491402
AT3G60580	NA	NA	-1.5282	0.000260618	0.00265549	-1.93276	0.997122	0.999762	NO	NO	-0.404562
AT2G39675	NA	NA	-1.52819	2.26925e-05	0.000320635	-0.857229	0.87722	0.987937	NO	NO	0.670962
AT2G38490	member of AtCIPKs	CIPK22	-1.52789	0.0200744	0.0862992	-2.01893	0.712015	0.971091	NO	NO	-0.491041
AT1G05650	NA	NA	-1.52723	3.78728e-05	0.000504576	-0.771687	0.272214	0.827303	NO	NO	0.755538
AT2G47930	NA	AGP26	-1.52679	8.35227e-07	1.67997e-05	-1.15082	0.514584	0.932985	NO	NO	0.37597
AT2G19050	NA	NA	-1.52557	5.99301e-08	1.55582e-06	-1.96292	0.963439	0.996594	NO	NO	-0.43735
AT1G70860	NA	NA	-1.52323	0.0025414	0.0173066	0.697417	0.323343	0.85767	NO	NO	2.22064
AT3G53235	NA	NA	-1.52183	0.0738635	0.222176	-1.06923	0.408349	0.894653	NO	NO	0.452599
AT5G19790	encodes a member of the ERF (ethylene response factor) subfamily B-6 of ERF/AP2 transcription factor family (RAP2.11). The protein contains one AP2 domain. There are 12 members in this subfamily including RAP2.11.	RAP2.11	-1.52162	0.00261377	0.0176718	-1.71505	0.342022	0.867251	NO	NO	-0.193421
AT2G20921	NA	NA	-1.51922	0.713308	0.861632	4.1633	0.445859	NA	NO	NO	5.68252
AT3G62280	NA	NA	-1.51911	4.35058e-11	1.93089e-09	-1.2568	0.653093	0.962472	NO	NO	0.262308
AT4G38932	NA	NA	-1.5151	0.542655	0.759487	-2.17498	0.778837	NA	NO	NO	-0.659876
AT1G02920	Encodes glutathione transferase belonging to the phi class of GSTs. Naming convention according to Wagner et al. (2002).	ATGST11	-1.51409	0.26072	0.504492	0.0229012	0.94058	0.994444	NO	NO	1.53699
AT5G02360	NA	NA	-1.5136	6.78248e-17	6.10789e-15	-1.50262	0.25886	0.817973	NO	NO	0.0109787
AT3G07195	NA	NA	-1.51086	6.76341e-09	2.109e-07	-1.17934	0.61847	0.954644	NO	NO	0.331514
AT3G08660	NA	NA	-1.51021	0.0450108	0.157069	-0.534599	0.361536	0.874528	NO	NO	0.975607
AT3G20110	member of CYP705A	CYP705A20	-1.50908	1.04151e-10	4.29732e-09	-1.29316	0.186334	0.751114	NO	NO	0.215921
AT5G02390	NA	DAU1	-1.50722	0.0754609	0.225551	-1.68144	0.370439	0.878834	NO	NO	-0.17422
AT5G14330	NA	NA	-1.50697	0.000396668	0.00378068	-1.74204	0.984016	0.998496	NO	NO	-0.235069
AT3G21320	NA	NA	-1.50638	0.45933	0.693345	-1.55767	0.923801	NA	NO	NO	-0.0512892
AT2G46150	NA	NA	-1.50543	1.3351e-05	0.000201641	-0.487273	0.612815	0.953525	NO	NO	1.01816
AT3G44870	NA	FAMT-L	-1.50526	0.0336372	0.127293	-1.5287	0.0216969	0.348155	NO	NO	-0.0234421
AT5G38100	NA	NA	-1.50503	NA	NA	-0.0332979	NA	NA	NO	NO	1.47173
AT3G17390	S-adenosylmethionine synthetase	AtSAMS3	-1.50239	1.18588e-18	1.369e-16	-1.40269	0.821331	0.982633	YES	YES	0.0997016
AT5G58840	NA	NA	-1.50108	0.509613	0.734746	-1.32281	0.441458	NA	NO	NO	0.178267
AT3G54625	NA	NA	-1.50028	0.016093	0.0731909	0.451767	0.677326	0.967143	NO	NO	1.95205
AT2G16210	NA	REM24	-1.50023	0.295519	0.541196	-0.921972	0.33834	NA	NO	NO	0.578262
AT1G28170	NA	SOT7	-1.49857	0.00738061	0.040348	-1.0023	0.77011	0.977937	NO	NO	0.496263
AT3G63470	NA	scpl40	-1.49715	1.14794e-07	2.78989e-06	-1.2252	0.296736	0.840206	NO	NO	0.271943
AT3G44510	NA	NA	-1.4967	4.16752e-12	2.09855e-10	-0.672768	0.307023	0.848134	NO	NO	0.823936
AT1G71015	NA	NA	-1.49628	0.00861804	0.0455189	-0.704972	0.325274	0.858871	NO	NO	0.791311
AT3G10470	NA	NA	-1.49587	0.0149708	0.0694254	-0.936714	0.106394	0.638458	NO	NO	0.55916
AT5G23480	NA	NA	-1.49445	0.127812	0.322772	-0.89667	0.764944	0.977685	NO	NO	0.597783
AT4G03010	NA	NA	-1.49306	5.90881e-05	0.000746009	-0.687897	0.910859	0.992155	NO	NO	0.805161
AT4G15417	NA	ATRTL1	-1.49301	0.000151159	0.0016815	-1.59776	0.830952	0.983067	NO	NO	-0.10475
AT5G63270	NA	NA	-1.49234	0.00628965	0.0354833	-1.1107	0.909471	0.992082	NO	NO	0.381633
AT1G22210	NA	TPPC	-1.49179	0.555445	0.767636	0.256605	0.710898	0.971091	NO	NO	1.7484
AT1G33610	NA	NA	-1.49146	4.70402e-08	1.2435e-06	-0.942849	0.610026	0.953525	NO	NO	0.548608
AT1G28720	NA	NA	-1.49009	0.617448	NA	-0.835536	0.420906	NA	NO	NO	0.654557
AT4G31910	NA	BAT1	-1.48513	1.1507e-05	0.000176367	-0.993416	0.253506	0.81599	NO	NO	0.491715
AT1G79130	NA	SAUR40	-1.48476	0.342039	0.587655	0.440364	0.708691	0.971091	NO	NO	1.92513
AT4G21903	NA	NA	-1.48232	0.0403544	0.144714	-0.721828	0.13013	0.68146	NO	NO	0.760493
AT2G35765	NA	NA	-1.47988	0.562494	NA	-0.404146	0.688236	NA	NO	NO	1.07574
AT3G08600	NA	NA	-1.47736	5.55537e-08	1.45438e-06	-1.3526	0.569854	0.949224	NO	NO	0.12476
AT4G15350	member of CYP705A	CYP705A2	-1.47598	0.0144875	0.067603	-1.9242	0.557144	0.946271	NO	YES	-0.448223
AT1G62280	Encodes a protein with ten predicted transmembrane helices. The SLAH1 protein has similarity to the SLAC1 protein involved in ion homeostasis in guard cells. Although it is not expressed in guard cells, it can complement a slac1-2 mutant suggesting that it performs a similar function. SLAH1:GFP localizes to the plasma membrane.	SLAH1	-1.47588	0.12097	0.310517	-0.254702	0.28992	0.838119	NO	NO	1.22117
AT2G43590	NA	NA	-1.47499	0.108209	0.288296	-0.244316	0.819797	0.982633	NO	NO	1.23067
AT5G44220	NA	NA	-1.47101	0.0962668	0.267035	0.514637	0.609539	0.953525	NO	NO	1.98564
AT3G45160	NA	NA	-1.4705	0.000193035	0.00206072	-0.819663	0.171011	0.738179	NO	NO	0.650835
AT4G16640	NA	AT1-MMP	-1.47006	0.00161285	0.0119344	-0.335421	0.309845	0.849299	NO	NO	1.13464
AT5G23400	NA	NA	-1.46994	6.91519e-21	9.87371e-19	-1.09456	0.781866	0.97866	YES	YES	0.375377
AT3G13660	NA	NA	-1.46988	0.298245	0.543979	0.361296	0.996874	0.999762	NO	NO	1.83118
AT4G04930	Encodes a sphingolipid delta4-desaturase, involved in sphingolipid biosynthesis. Specifically expressed in floral tissues. Knockout mutants were devoid of sphinga-4,8-dienine in floral tissues.	DES-1-LIKE	-1.46949	0.00611126	0.0346571	-1.51623	0.343807	0.86817	NO	NO	-0.0467394
AT1G51220	NA	AtWIP5	-1.46879	0.128855	0.324762	-1.3531	0.934101	0.994444	NO	NO	0.115694
AT1G11370	NA	NA	-1.46762	0.475296	0.706627	-2.30406	0.248067	NA	NO	NO	-0.836438
AT4G19170	chloroplast-targeted member of a family of enzymes similar to nine-cis-epoxycarotenoid dioxygenase	CCD4	-1.46279	0.477555	0.708821	-1.27397	0.751998	NA	NO	NO	0.188818
AT2G28460	NA	NA	-1.46277	1.96814e-06	3.66648e-05	-0.5491	0.53727	0.940726	NO	NO	0.913672
AT1G78860	curculin-like (mannose-binding) lectin family protein, low similarity to Ser/Thr protein kinase (Zea mays) GI:2598067; contains Pfam profile PF01453: Lectin (probable mannose binding) but not the protein kinase domain of the Z. mays protein	GAL2	-1.46162	9.96056e-09	3.00659e-07	-1.61906	0.427934	0.899644	NO	YES	-0.157445
AT3G09960	NA	NA	-1.4601	4.19613e-10	1.54879e-08	-0.588976	0.71528	0.971581	NO	NO	0.871127
AT5G55360	NA	NA	-1.45998	0.0544505	0.179437	0.907159	0.403235	0.893224	NO	NO	2.36714
AT1G02430	A member of ARF GTPase family. A thaliana has 21 members of this family, known to be essential for vesicle coating and uncoating and functions in GTP-binding. Gene encoding ADP-ribosylation factor and similar to other ARFs and ARF-like proteins.	ARFD1B	-1.45828	0.00173748	0.0126454	-1.60913	0.249387	0.813418	NO	NO	-0.150851
AT2G19190	Receptor-like protein kinase. Involved in early defense signaling.	FRK1	-1.45809	0.00626387	0.0353618	-1.37888	0.337935	0.866251	NO	NO	0.0792113
AT2G45310	UDP-D-glucuronate 4-epimerase	GAE4	-1.45798	0.00162092	0.0119778	-0.381447	0.527372	0.936601	NO	NO	1.07654
AT4G33720	NA	AtCAPE3	-1.45607	0.576941	0.782242	2.74852	0.0839605	0.591276	NO	NO	4.20459
AT5G28470	NA	NA	-1.45227	0.312836	0.559127	-0.104626	0.968131	0.996975	NO	NO	1.34764
AT4G02320	NA	NA	-1.45133	0.310345	0.556068	0.0720052	0.747338	0.975504	NO	NO	1.52333
AT3G02100	NA	NA	-1.45132	0.3931	0.637342	-4.05572	0.488591	0.921277	NO	NO	-2.6044
AT5G40040	NA	NA	-1.45069	0.430835	0.669034	-0.739456	0.665076	NA	NO	NO	0.711237
AT5G23010	Encodes a methylthioalkylmalate synthase, catalyzes the condensation reactions of the first two rounds of methionine chain elongation in the biosynthesis of methionine-derived glucosinolates.	GSM1	-1.45034	0.268667	0.512065	-1.13408	0.0474768	0.48195	NO	NO	0.316261
AT5G02400	Encodes a protein with similarity to the POL locus which is a novel protein phosphatase 2C. Ubiquitously expressed. No phenotype observed in homozygous null mutant background.	PLL2	-1.45033	1.52372e-17	1.46324e-15	-0.905981	0.671291	0.965753	NO	NO	0.544351
AT3G53200	Member of the R2R3 factor gene family.	AtMYB27	-1.44801	0.27678	0.520081	1.76421	0.112737	0.651964	NO	NO	3.21222
AT1G48690	NA	NA	-1.44707	0.115736	0.301105	-0.84504	0.262053	0.820382	NO	NO	0.602026
AT3G50130	NA	NA	-1.44639	2.10601e-08	5.9241e-07	-0.94558	0.642353	0.959694	NO	NO	0.500807
AT2G46780	NA	NA	-1.44626	5.13529e-19	6.19173e-17	-0.94365	0.389101	0.889105	YES	YES	0.50261
AT3G26330	putative cytochrome P450	CYP71B37	-1.44495	6.3339e-06	0.000103279	-0.68372	0.749704	0.975774	NO	NO	0.761229
AT5G36140	member of CYP716A	CYP716A2	-1.44329	2.99252e-05	0.000411575	-0.0657685	0.124208	0.671574	NO	NO	1.37752
AT2G26620	NA	NA	-1.4422	0.187684	0.412111	-3.00618	0.830426	0.983067	NO	NO	-1.56398
AT1G77860	mutant has Altered morphology of pollen exine wall; Seven-Path Transmembrane Protein	KOM	-1.44017	0.117096	0.303661	-0.909894	0.148592	0.710545	NO	NO	0.530273
AT1G72430	NA	SAUR78	-1.43893	6.22902e-09	1.9647e-07	-1.36748	0.791305	0.980147	YES	YES	0.071449
AT3G56500	NA	NA	-1.43854	0.0585288	0.189082	-2.20703	0.626749	0.956055	NO	NO	-0.768486
AT2G26130	NA	RSL1	-1.43673	0.672968	NA	1.08802	0.25954	NA	NO	NO	2.52475
AT4G03050	Transcriptional silent in leaf tissues of ecotype Col. The transcribed allele in ecotype Ler encodes a 2-oxoglutarate-dependent dioxygenase which is involved in glucosinolate biosynthesis. The natural variation in this locus explains the diversification of hydroxyalkyl glucosinolates among different ecotypes of Arabidopsis.	AOP3	-1.43257	0.0685053	0.211009	-1.05205	0.078909	0.578129	NO	NO	0.380515
AT4G36000	NA	NA	-1.43238	0.185809	0.40986	-0.586958	0.73647	0.974862	NO	NO	0.845422
AT5G42580	a member of the cytochrome P450 family	CYP705A12	-1.42919	0.00537702	0.031574	-0.14688	0.827489	0.982633	NO	NO	1.28231
AT3G25950	NA	NA	-1.42899	8.77219e-05	0.00104952	-1.03836	0.11653	0.658334	NO	NO	0.390626
AT5G67420	NA	ASL39	-1.42838	1.81408e-07	4.28412e-06	-0.760609	0.788338	0.980147	NO	NO	0.667767
AT5G66080	NA	APD9	-1.42835	5.80139e-07	1.20256e-05	-1.49346	0.421238	0.898289	NO	NO	-0.0651094
AT3G19690	NA	NA	-1.42787	0.299077	0.544923	-3.33737	0.855456	NA	NO	NO	-1.9095
AT3G10080	NA	NA	-1.42764	0.000123886	0.00142637	-0.958667	0.852997	0.98446	YES	YES	0.468973
AT5G39865	NA	NA	-1.42672	0.0174842	0.077838	-1.70986	0.710922	0.971091	NO	NO	-0.28314
AT1G10330	NA	NA	-1.42632	3.7915e-05	0.000504827	-0.646722	0.325653	0.858871	NO	NO	0.779602
AT5G36000	NA	NA	-1.42621	0.467873	0.700759	0.415285	0.5921	NA	NO	NO	1.84149
AT1G36622	NA	NA	-1.42514	0.0417473	0.148434	-1.06919	0.872009	0.987937	NO	NO	0.355949
AT1G56680	NA	NA	-1.42486	4.058e-08	1.08328e-06	-1.54047	0.186906	0.751865	NO	YES	-0.115609
AT4G13440	NA	NA	-1.4219	0.00500707	0.0299032	-1.35558	0.372707	0.879914	NO	NO	0.0663227
AT5G54030	NA	NA	-1.42033	0.000764895	0.00651256	-1.13945	0.926391	0.993745	NO	NO	0.280882
AT3G50750	NA	BEH1	-1.42017	0.0178659	0.0791209	0.432125	0.314041	0.852248	NO	NO	1.8523
AT1G16515	NA	NA	-1.41889	0.0341567	0.128632	-1.52169	0.473158	0.917158	NO	NO	-0.102798
AT4G26990	NA	NA	-1.41797	3.30683e-15	2.44943e-13	-1.07383	0.156788	0.716963	NO	NO	0.344148
AT3G14140	NA	NA	-1.41617	0.404559	0.647439	-4.04485	0.802056	NA	NO	NO	-2.62868
AT1G07490	NA	DVL9	-1.4156	0.259897	0.503531	0.84945	0.567009	0.948137	NO	NO	2.26505
AT3G04370	Encodes a plasmodesmal protein that may be involved in the intercellular movement of molecules through the plasmodesmata. The protein has two DUF26 domains and a single transmembrane domain.	PDLP4	-1.4148	0.000522457	0.00474033	-0.967858	0.137867	0.694512	NO	NO	0.446946
AT2G28960	NA	NA	-1.41367	1.89125e-09	6.34402e-08	-0.88681	0.649767	0.961715	NO	NO	0.526864
AT2G37330	Encodes an ABC transporter-like protein, without an ATPase domain, required for aluminum (Al) resistance/tolerance and may function to redistribute accumulated Al away from sensitive tissues in order to protect the growing root from the toxic effects of Al.	ALS3	-1.41319	4.15923e-06	7.05768e-05	-0.818015	0.11803	0.661374	NO	NO	0.595175
AT1G16489	NA	NA	-1.41141	0.0105827	0.0533759	-0.16788	0.939611	0.994444	NO	NO	1.24353
AT3G18450	NA	NA	-1.40945	0.249623	0.491657	-1.60282	0.76378	0.977278	NO	NO	-0.193371
AT5G48175	NA	NA	-1.40865	0.0960648	0.266781	-1.17185	0.494822	0.923966	NO	NO	0.236797
AT1G72890	NA	NA	-1.40829	0.00596995	0.0341207	-0.00633499	0.254325	0.816087	NO	NO	1.40195
AT5G16530	Encodes PIN5, an atypical member of the PIN family. PIN5 is a functional auxin transporter that is required for auxin-mediated development. PIN5 does not have a direct role in cell-to-cell transport but regulates intracellular auxin homeostasis and metabolism. PIN5 localizes, unlike other characterized plasma membrane PIN proteins, to endoplasmic reticulum (ER), presumably mediating auxin flow fr…	PIN5	-1.40622	0.0708455	0.215919	-1.55612	0.800074	0.980794	NO	NO	-0.149898
AT3G03190	Encodes glutathione transferase belonging to the phi class of GSTs. Naming convention according to Wagner et al. (2002).	ATGSTF11	-1.40588	0.107785	0.28776	-0.370442	0.0912583	0.607415	NO	NO	1.03544
AT2G43000	NA	ANAC042	-1.40563	0.106824	0.286052	0.127609	0.928949	0.993745	NO	NO	1.53324
AT3G59400	GUN, genomes uncoupled, is necessary for coupling the expression of some nuclear genes to the functional state of the chloroplast. Binds to the magnesium chelatase complex and promotes formation of the substrate,a tetrapyrrole signaling molecule. Porphyrin-binding protein that enhances the activity of Mg-chelatase. Although required for chlorophyll accumulation under normal growth conditions, GUN…	GUN4	-1.40552	0.219792	0.453694	0.518482	0.00756356	0.209274	NO	NO	1.924
AT5G65320	NA	NA	-1.40535	0.118971	0.306691	1.17064	0.329838	0.86067	NO	NO	2.57599
AT3G05900	NA	NA	-1.40503	2.74528e-06	4.88768e-05	-1.0999	0.134389	0.690536	YES	YES	0.30513
AT1G16370	NA	ATOCT6	-1.40294	0.000375195	0.00360303	-0.980358	0.213267	0.7783	NO	NO	0.422586
AT4G14550	IAA14 is a member of the Aux/IAA protein family. Involved in lateral root development. Gain of function mutation decreases auxin-inducible gene expression. Protein is localized to the nucleus. Expressed in stele and root tip epidermis. Functions as a negative regulator of ARF7/19.	IAA14	-1.40268	1.13997e-17	1.10946e-15	-0.872122	0.978084	0.997897	NO	NO	0.530558
AT2G35910	NA	NA	-1.40259	1.05925e-08	3.17089e-07	-0.765217	0.168267	0.735298	NO	NO	0.637371
AT4G15500	Encodes a protein that might have sinapic acid:UDP-glucose glucosyltransferase activity.	UGT84A4	-1.4023	6.2994e-05	0.000789353	-1.2184	0.916675	0.992517	NO	NO	0.1839
AT1G05700	NA	NA	-1.40136	0.00141071	0.0107113	-1.15187	0.11878	0.662566	NO	NO	0.249489
AT5G43350	Encodes an inorganic phosphate transporter Pht1;1. Mutants display enhanced arsenic accumulation. Members of the Pht1 family of phosphate transporters include: Pht1;1/At5g43350, Pht1;2/At5g43370, Pht1;3/At5g43360, Pht1;4/At2g38940, Pht1;5/At2g32830, Pht1;6/At5g43340, Pht1;7/At3g54700, Pht1;8/At1g20860, Pht1;9/At1g76430 (Plant Journal 2002, 31:341).	ATPT1	-1.40016	6.06722e-10	2.19461e-08	-0.950132	0.0528165	0.498845	NO	NO	0.450033
AT2G19150	NA	NA	-1.40015	0.00505454	0.0301055	-0.487313	0.775708	0.978658	NO	NO	0.912837
AT3G45530	NA	NA	-1.39929	0.0347514	0.130216	-2.2859	0.772167	0.977951	NO	NO	-0.886608
AT2G02950	Encodes a basic soluble protein which can independently bind to either PHYA or PHYB, regardless of whether the phytochromes are in the Pr or Pfr state. PKS1 can be phosphorylated by oat phyA in vitro in a light regulated manner. It is postulated to be a negative regulator of phyB signalling.	PKS1	-1.39907	0.0282489	0.111653	-0.916869	0.242968	0.808834	NO	NO	0.482199
AT2G44230	NA	NA	-1.39815	1.18262e-06	2.3102e-05	-0.461373	0.148327	0.710061	NO	NO	0.936778
AT3G14225	Contains lipase signature motif and GDSL domain.	GLIP4	-1.3974	0.00858691	0.0453987	-0.988719	0.112292	0.650606	NO	NO	0.408684
AT1G57980	NA	NA	-1.39648	0.0918678	0.258869	0.45316	0.175789	0.742163	NO	NO	1.84964
AT1G49990	NA	NA	-1.39575	0.521594	0.743329	-1.40808	0.502531	NA	NO	NO	-0.0123348
AT2G16580	NA	SAUR8	-1.39423	0.000242712	0.00250241	-0.593262	0.472931	0.917158	NO	NO	0.800972
AT3G09010	NA	NA	-1.39368	0.012826	0.061653	-0.0930786	0.841864	0.983759	NO	NO	1.30061
AT5G60142	NA	NA	-1.39363	0.0456848	0.158589	-0.549527	0.194755	0.75829	NO	NO	0.844106
AT3G61930	NA	NA	-1.39275	0.0132427	0.0632916	-1.44867	0.140865	0.69712	NO	NO	-0.0559213
AT1G55790	NA	NA	-1.39231	0.127033	0.321327	0.631256	0.382718	0.885687	NO	NO	2.02357
AT3G50010	NA	NA	-1.38834	0.0102084	0.0519953	-0.93697	0.646785	0.960938	NO	NO	0.451373
AT3G33528	NA	NA	-1.38732	0.533131	0.75236	-2.2816	0.922677	NA	NO	NO	-0.894281
AT5G36130	NA	NA	-1.38653	0.000733978	0.00627394	-0.338906	0.526249	0.935895	NO	NO	1.04762
AT2G45940	NA	NA	-1.38596	0.641562	NA	0.126251	0.440018	NA	NO	NO	1.51221
AT1G51640	A member of EXO70 gene family, putative exocyst subunits, conserved in land plants. Arabidopsis thaliana contains 23 putative EXO70 genes, which can be classified into eight clusters on the phylogenetic tree.	ATEXO70G2	-1.38566	3.77808e-07	8.17505e-06	-0.581568	0.050983	0.491509	YES	NO	0.804088
AT5G36150	NA	ATPEN3	-1.38532	0.00677688	0.037616	-0.600407	0.403557	0.893326	NO	NO	0.784917
AT5G67400	NA	RHS19	-1.38346	0.0256751	0.103786	-0.85182	0.601736	0.953525	NO	NO	0.531639
AT1G23720	NA	NA	-1.38325	6.47977e-05	0.000810083	-1.23899	0.224325	0.789439	NO	NO	0.144263
AT5G53048	NA	NA	-1.38293	0.361866	0.607768	-3.47653	0.817278	NA	NO	NO	-2.09361
AT1G05300	member of Fe(II) transporter isolog family	ZIP5	-1.37916	4.86094e-09	1.55143e-07	-0.490828	0.453181	0.910147	NO	NO	0.888328
AT4G13300	Catalyzes the conversion of farnesyl diphosphate to (Z)-gamma-bisabolene and the additional minor products E-nerolidol and alpha-bisabolol. Expressed in cortex and sub-epidermal layers of roots, leaf hydathodes and flower stigmata. Induced by wounding.	ATTPS13	-1.37889	0.0727853	0.219855	-2.49954	0.00108062	0.0689474	NO	NO	-1.12065
AT3G19020	NA	LRX8	-1.37865	0.0650849	0.203961	-0.770527	0.888604	0.988986	NO	NO	0.608123
AT1G06930	NA	NA	-1.37849	0.0013812	0.0105401	-0.594812	0.134298	0.69046	NO	NO	0.783679
AT4G37580	involved in apical hook development. putative N-acetyltransferase	COP3	-1.37796	0.0128913	0.0618846	-1.33146	0.00152412	0.0856804	NO	NO	0.0464991
AT4G11050	NA	AtGH9C3	-1.37793	0.000368846	0.00354992	-1.29208	0.46003	0.91263	NO	NO	0.0858476
AT3G60270	NA	NA	-1.37759	0.427559	0.666857	-0.693201	0.322881	0.857637	NO	NO	0.684386
AT1G05000	NA	AtPFA-DSP1	-1.3773	2.01624e-10	7.94165e-09	-1.0454	0.571945	0.9495	NO	NO	0.3319
AT3G28360	NA	ABCB16	-1.3769	0.541149	0.758497	-1.04244	0.771664	NA	NO	NO	0.33446
AT4G30662	NA	NA	-1.37682	0.0748107	0.224256	0.664664	0.467977	0.914415	NO	NO	2.04149
AT3G48960	NA	NA	-1.37362	0.477332	0.708684	1.39646	0.337024	NA	NO	NO	2.77008
AT5G43370	Encodes a phosphate transporter Pht1;2. Members of the Pht1 family of phosphate transporters include: Pht1;1/At5g43350, Pht1;2/At5g43370, Pht1;3/At5g43360, Pht1;4/At2g38940, Pht1;5/At2g32830, Pht1;6/At5g43340, Pht1;7/At3g54700, Pht1;8/At1g20860, Pht1;9/At1g76430 (Plant Journal 2002, 31:341)	APT1	-1.36943	9.43919e-08	2.34392e-06	-0.909871	0.115556	0.656368	NO	NO	0.459561
AT3G42725	NA	NA	-1.36923	0.354013	0.600151	-0.275451	0.934607	0.994444	NO	NO	1.09378
AT1G10640	NA	NA	-1.36893	0.289948	0.534887	0.510515	0.341943	0.867251	NO	NO	1.87945
AT3G59710	NA	NA	-1.36787	0.182692	0.405464	0.463765	0.578999	0.950182	NO	NO	1.83163
AT3G29780	Member of a diversely expressed predicted peptide family showing sequence similarity to tobacco Rapid Alkalinization Factor (RALF), and is believed to play an essential role in the physiology of Arabidopsis. Consists of a single exon and is characterized by a conserved C-terminal motif and N-terminal signal peptide.	RALFL27	-1.36761	1.55017e-05	0.000229962	-1.24626	0.824919	0.982633	NO	NO	0.121348
AT5G06740	NA	LecRK-S.5	-1.36759	0.000289853	0.00289893	-0.443348	0.695423	0.970607	NO	NO	0.924244
AT2G27400	NA	NA	-1.36758	0.000186958	0.00200968	-1.08915	0.595812	0.952976	NO	NO	0.278428
AT3G06145	NA	NA	-1.36455	0.0497676	0.168524	-0.818174	0.524981	0.934967	NO	NO	0.546376
AT5G06900	member of CYP93D	CYP93D1	-1.36418	0.533324	0.752477	-3.26481	0.622769	NA	NO	NO	-1.90063
AT1G74830	NA	NA	-1.3606	0.0125363	0.0605883	-1.48537	0.44908	0.907565	NO	NO	-0.124771
AT5G17720	NA	NA	-1.35784	0.304311	0.551107	-2.28703	0.572704	0.949713	NO	NO	-0.929183
AT4G10613	NA	NA	-1.35701	0.577675	0.782748	-3.58015	0.77232	NA	NO	NO	-2.22315
AT2G39380	A member of EXO70 gene family, putative exocyst subunits, conserved in land plants. Arabidopsis thaliana contains 23 putative EXO70 genes, which can be classified into eight clusters on the phylogenetic tree.	ATEXO70H2	-1.35501	0.000907662	0.00747874	0.16111	0.410601	0.894944	NO	NO	1.51612
AT1G72150	novel cell-plate-associated protein that is related in sequence to proteins involved in membrane trafficking in other eukaryotes	PATL1	-1.35182	2.84753e-20	3.96154e-18	-1.04405	0.174452	0.740379	YES	YES	0.307774
AT2G40790	Encodes a monocysteinic thioredoxin, thioredoxin in which the second cysteine of the redox site is replaced by a serine, with low disulfide reductase but efficient disulfide isomerase activity. It contains a large N-terminal extension with respect to the dicysteinic thioredoxins that is enriched with 8 cysteines and positively charged residues.	ATCXXS2	-1.34799	0.18453	0.408158	-2.0381	0.639778	0.958883	NO	NO	-0.690108
AT3G61250	Member of the R2R3 factor gene family.	AtMYB17	-1.34694	0.42675	0.666122	-0.201186	0.572988	NA	NO	NO	1.14575
AT4G00770	NA	TRM9	-1.34692	0.0815745	0.238119	-1.95101	0.473948	0.917271	NO	NO	-0.604087
AT1G61950	member of Calcium Dependent Protein Kinase	CPK19	-1.34451	0.0160184	0.0728972	-1.08747	0.637709	0.958487	NO	NO	0.257044
AT4G35200	NA	NA	-1.34423	0.060482	0.193719	-1.87245	0.528102	0.936601	NO	NO	-0.52822
AT1G78100	NA	AUF1	-1.3439	NA	NA	0.596959	NA	NA	NO	NO	1.94085
AT5G17860	NA	CAX7	-1.34262	0.290846	0.536071	-0.356958	0.356316	0.872812	NO	NO	0.985663
AT5G03960	NA	IQD12	-1.34195	0.0287281	0.113155	-1.25059	0.329219	0.860053	YES	YES	0.0913614
AT1G12100	NA	NA	-1.34189	0.404309	0.647428	-0.321132	0.601511	0.953525	NO	NO	1.02076
AT3G25820	Encodes the monoterpene 1,8-cineole synthase, atTPS-Cin. This polypeptide was also shown to synthesize other monoterpenes albeit in minor quantities. The same polypeptide is encoded at two different loci, the result of gene duplication: at3g25820 and at3g25830.	ATTPS-CIN	-1.34132	0.0920195	0.259151	-0.194861	0.587613	0.951754	NO	NO	1.14646
AT2G27880	NA	AGO5	-1.34016	0.616062	0.807342	0.356115	0.912385	NA	NO	NO	1.69627
AT1G71970	NA	NA	-1.33868	0.00416544	0.025881	-0.262435	0.732516	0.974845	YES	NO	1.07624
AT4G17860	NA	NA	-1.33825	0.0618867	0.196574	-0.796797	0.762408	0.977102	NO	NO	0.541452
AT2G43510	Member of the defensin-like (DEFL) family. Encodes putative trypsin inhibitor protein which may function in defense against herbivory.	ATTI1	-1.33751	0.556919	0.768344	1.73915	0.850493	0.98446	NO	NO	3.07666
AT5G19560	Encodes a member of KPP-like gene family, homolog of KPP (kinase partner protein) gene in tomato. Also a member of the RopGEF (guanine nucleotide exchange factor) family, containing the novel PRONE domain (plant-specific Rop nucleotide exchanger), which is exclusively active towards members of the Rop subfamily.	ATROPGEF10	-1.33713	0.0140474	0.0659749	-0.374634	0.545378	0.94367	NO	NO	0.962495
AT3G06125	NA	NA	-1.33583	0.367823	0.613247	-1.00371	0.931796	0.994373	NO	NO	0.332115
AT5G03360	NA	NA	-1.33557	6.80196e-07	1.39136e-05	-0.718905	0.978468	0.997898	NO	NO	0.616667
AT1G12845	NA	NA	-1.33535	0.00192916	0.0138089	-0.684461	0.256652	0.816387	NO	NO	0.650892
AT2G15318	NA	NA	-1.33499	0.266001	0.509488	1.96059	0.0148615	0.291347	NO	NO	3.29558
AT4G26150	Encodes a member of the GATA factor family of zinc finger transcription factors.	CGA1	-1.33208	0.0376029	0.137854	0.934148	0.00206037	0.100875	NO	NO	2.26623
AT5G14870	Encodes a member of the cyclic nucleotide gated channel family that is asymmetrically localized to the plasma membrane at the growing tip of the pollen tube and is involved in pollen tube growth. It likely directly transduces a cNMP signal into an ion flux that can produce a localized signal capable of regulating the pollen tip-growth machinery.	ATCNGC18	-1.33207	0.0655783	0.205098	0.273692	0.57064	0.94924	NO	NO	1.60576
AT4G01250	member of WRKY Transcription Factor; Group II-e	AtWRKY22	-1.33188	0.000373682	0.00359071	-0.208174	0.977611	0.997831	NO	NO	1.12371
AT5G48690	NA	NA	-1.33029	0.09205	0.259151	-0.211325	0.988307	0.999098	NO	NO	1.11896
AT5G44130	NA	FLA13	-1.32975	9.90913e-05	0.0011707	-1.67142	0.647336	0.961206	NO	NO	-0.341674
AT1G09860	Member of a family of proteins related to PUP1, a purine transporter. May be involved in the transport of purine and purine derivatives such as cytokinins, across the plasma membrane.	ATPUP16	-1.32926	0.218914	0.452355	0.377238	0.429075	0.90011	NO	NO	1.7065
AT3G19530	NA	NA	-1.32851	0.14232	0.345925	0.883403	0.547799	0.944019	NO	NO	2.21191
AT2G23680	NA	NA	-1.32807	0.0125548	0.0606313	-0.642158	0.835021	0.983067	NO	NO	0.685909
AT4G29720	NA	AtPAO5	-1.32757	9.18669e-07	1.83421e-05	-0.487438	0.537631	0.940726	NO	NO	0.840137
AT3G20640	NA	NA	-1.32754	1.59972e-06	3.04817e-05	-0.537257	0.7398	0.974862	NO	NO	0.790286
AT5G11540	NA	AtGulLO3	-1.32682	6.73438e-07	1.38144e-05	-0.788625	0.75479	0.9769	YES	YES	0.538197
AT3G07970	Required for pollen separation during normal development. In qrt mutants, the outer walls of the four meiotic products of the pollen mother cell are fused, and pollen grains are released in tetrads.May be required for cell type-specific pectin degradation.	QRT2	-1.3256	0.000975715	0.00795789	-0.43624	0.221876	0.787153	NO	NO	0.889357
AT2G31380	a B-box zinc finger protein that interacts with COP1. contains a novel 11 amino acid motif at the C-terminus (also found at the N-terminus of HY5) that is involved in the COP1 interaction.	BBX25	-1.32397	0.0339058	0.128115	-0.296741	0.889101	0.989125	NO	NO	1.02723
AT1G13420	Encodes a sulfotransferase. Unlike the related ST4A protein (At2g14920), in vitro experiements show that this enzyme does not act brassinosteroids. ST4B is expressed in the roots and transcript levels rise in response to cytokinin treatment.	ATST4B	-1.32322	6.82462e-06	0.000110616	-1.07135	0.183243	0.748316	NO	YES	0.25187
AT1G63105	NA	NA	-1.32316	0.351748	0.598062	-5.55125	0.839716	0.983732	NO	NO	-4.22809
AT4G39720	NA	NA	-1.32305	0.00115774	0.00918405	-0.73752	0.686989	0.968251	NO	NO	0.585533
AT4G28790	NA	NA	-1.32202	0.0714421	0.217179	-0.114488	0.470285	0.914949	NO	NO	1.20753
AT3G46190	NA	NA	-1.32198	0.0531191	0.176438	-1.53159	0.000331701	0.0338204	NO	NO	-0.209609
AT3G14950	NA	TTL2	-1.32125	0.594762	0.793144	1.76159	0.485378	NA	NO	NO	3.08284
AT1G17310	NA	AGL100	-1.32012	0.0771809	0.228833	-0.542269	0.837618	0.983342	NO	NO	0.77785
AT4G03070	Encodes a possible 2-oxoglutarate-dependent dioxygenase that is involved in glucosinolate biosynthesis. The gene is expressed in all ecotypes examined but the enzymatic activity has not been determined experimentally. In Col, there is one copy of this gene (aka AOP1.1) but Ler contains two copies, AOP1.1 and a tightly linked AOP1.2.	AOP	-1.31859	0.000165323	0.00180938	-0.876948	0.463918	0.914415	NO	NO	0.441638
AT5G26310	UGT72E3 is an UDPG:coniferyl alcohol glucosyltransferase which glucosylates sinapyl- and coniferyl alcohol as well as sinapic acid. The enzyme is thought to be involved in lignin- and phenylpropanoid metabolism. A knockdown mutant line (72E3KD) was obtained using RNAi silencing. No reduction in coniferyl alcohol 4-<i>O</i>-glucoside and sinapyl alcohol 4-<i>O</i>-glucoside was detected in this li…	UGT72E3	-1.31671	1.45102e-12	7.93239e-11	-1.18293	0.563249	0.946983	NO	NO	0.133783
AT3G26200	putative cytochrome P450	CYP71B22	-1.31601	0.27595	0.519751	-1.76894	0.0593469	0.52044	NO	NO	-0.452924
AT1G61420	NA	NA	-1.31439	0.00288738	0.0191923	-0.856162	0.635762	0.958487	NO	NO	0.458226
AT2G25770	NA	NA	-1.31432	0.0649348	0.203653	-1.0621	0.908625	0.991854	NO	NO	0.252221
AT5G52720	NA	NA	-1.31368	0.619875	0.809377	2.43894	0.611911	0.953525	NO	NO	3.75262
AT4G25110	NA	AtMC2	-1.31034	0.000938621	0.00770166	-1.38016	0.573304	0.950008	NO	NO	-0.0698265
AT3G44860	Encodes a farnesoic acid carboxyl-O-methyltransferase.	FAMT	-1.30999	0.0365056	0.134971	-0.828822	0.00390147	0.147012	NO	NO	0.481164
AT4G01770	Encodes a protein with UDP-xylose-dependent xylosyltransferase activity, which transfers Xyl onto L-fucose and (albeit less efficiently) L-arabinose. The linkage to L-fucose was shown to be preferentially to the <i>O</i>-4 position. Analysis of mutant containing T-DNA insertion in this gene indicate that the RGXT1 protein might be involved in the synthesis of the &alpha;-D-Xyl-(1,3)-&alpha;-L-Fuc…	RGXT1	-1.30886	4.23334e-05	0.000555479	-1.16538	0.658711	0.963596	NO	YES	0.143479
AT5G23980	Encodes a ferric chelate reductase that is expressed at low levels in roots,shoots and cotyledons, but not flowers. Its transcription is regulated by FIT1.	ATFRO4	-1.30776	0.114068	0.298458	-0.899738	0.648198	0.961371	NO	NO	0.40802
AT3G55950	NA	ATCRR3	-1.3055	7.4278e-09	2.2866e-07	-0.370893	0.459101	0.912565	NO	NO	0.934609
AT1G23980	NA	NA	-1.30488	3.36581e-07	7.3786e-06	-0.939096	0.164232	0.727433	NO	NO	0.365783
AT4G18870	NA	NA	-1.3045	0.389201	0.63367	-3.84712	0.426887	NA	NO	NO	-2.54263
AT2G02630	NA	NA	-1.30244	0.0146491	0.0682398	-3.52413	0.444753	0.905861	NO	NO	-2.22169
AT3G26310	putative cytochrome P450	CYP71B35	-1.29922	0.737476	0.875698	0.126226	0.284818	NA	NO	NO	1.42545
AT2G18938	NA	NA	-1.29722	0.336512	0.582448	-1.78208	0.405901	0.894047	NO	NO	-0.484868
AT4G37530	NA	NA	-1.29643	0.00134376	0.0103234	-0.653914	0.906229	0.991854	NO	NO	0.642518
AT1G51913	NA	NA	-1.29634	0.273579	0.517518	-2.10052	0.0394382	0.448663	NO	NO	-0.804175
AT4G02160	NA	NA	-1.29577	0.677327	NA	-1.86691	0.71787	NA	NO	NO	-0.571136
AT1G20310	NA	NA	-1.29557	0.562629	0.772539	3.21721	0.725487	0.973591	NO	NO	4.51277
AT1G65484	NA	NA	-1.29554	0.176054	0.397183	-1.10978	0.389386	0.889105	NO	NO	0.18576
AT3G45650	Encodes a nitrate efflux transporter NAXT1 (for NITRATE EXCRETION TRANSPORTER1). Localized to the plasma membrane. NAXT1 belongs to a subclass of seven NAXT members from the large NITRATE TRANSPORTER1/PEPTIDE TRANSPORTER family and is mainly expressed in the cortex of mature roots.	AtNPF2.7	-1.29333	3.54946e-05	0.000476576	-0.704988	0.251988	0.815013	NO	NO	0.588338
AT2G23060	NA	NA	-1.29326	0.107389	0.287063	-0.0824865	0.187936	0.7529	NO	NO	1.21077
AT1G13510	NA	NA	-1.29256	2.11408e-08	5.93555e-07	-0.716736	0.294354	0.839973	NO	NO	0.575824
AT4G31230	NA	NA	-1.29208	0.118144	0.305426	0.474974	0.953635	0.995992	NO	NO	1.76705
AT1G74100	encodes a desulfoglucosinolate sulfotransferase, involved in the final step of glucosinolate core structure biosynthesis. Has a broad-substrate specificity with different desulfoglucosinolates, the best substrate is indole-3-methyl-dsGS, followed by benzyl-dsGS. Expression was induced by wounding, jasmonate and ethylene stimulates.	ATSOT16	-1.29185	0.000120984	0.00139666	-1.01105	0.569384	0.949201	NO	NO	0.280804
AT1G58037	NA	NA	-1.29173	0.00224237	0.0155682	-0.75575	0.247353	0.81216	NO	NO	0.535983
AT5G16590	NA	LRR1	-1.2884	1.83146e-07	4.32046e-06	-1.15299	0.152681	0.715625	YES	YES	0.135402
AT4G01680	Encodes a putative transcription factor (MYB55).	AtMYB55	-1.28742	1.30367e-08	3.84425e-07	-0.741133	0.103954	0.634277	NO	NO	0.546282
AT5G05500	NA	AtPRPL1	-1.2864	0.000647711	0.00567283	-0.858294	0.436271	0.902557	NO	NO	0.428109
AT3G45660	NA	NA	-1.28528	0.0180316	0.07967	-0.364746	0.985038	0.998755	NO	NO	0.920536
AT1G29180	NA	NA	-1.28482	0.000561886	0.00503702	-0.683949	0.811878	0.982477	NO	NO	0.600867
AT1G57680	NA	Cand1	-1.28402	8.53941e-22	1.30515e-19	-1.10048	0.948162	0.99568	NO	NO	0.183541
AT1G79310	NA	AtMC7	-1.28397	0.00581856	0.0334758	-0.498262	0.0644265	0.534538	NO	NO	0.785704
AT4G10870	NA	NA	-1.28366	0.0424158	0.150171	-1.81445	0.546084	0.944009	NO	NO	-0.530785
AT3G22250	NA	NA	-1.28285	0.0833589	0.241846	-0.889489	0.240131	0.806583	NO	NO	0.393365
AT3G53590	NA	NA	-1.2827	0.191169	0.416613	-1.57016	0.0820622	0.585555	NO	NO	-0.287456
AT4G22110	NA	NA	-1.28254	4.5446e-05	0.000591316	-1.81416	0.973394	0.997831	NO	NO	-0.531621
AT5G05900	NA	NA	-1.28182	0.131881	0.329939	-1.07785	0.326888	0.859362	NO	NO	0.203966
AT1G34040	NA	AtTAR3	-1.28129	0.00028626	0.00287492	-0.445147	0.758619	0.9769	NO	NO	0.836148
AT1G50055	NA	NA	-1.28015	0.000768432	0.00653498	-0.573799	0.720798	0.973401	NO	NO	0.706354
AT1G59725	NA	NA	-1.27954	0.0118667	0.0582281	-0.440852	0.218167	0.784833	NO	NO	0.838691
AT3G29570	NA	NA	-1.2792	0.474212	0.705834	0.568582	0.417592	0.897457	NO	NO	1.84778
AT4G26590	oligopeptide transporter	ATOPT5	-1.27835	0.29229	0.537603	0.36493	0.351079	0.871228	NO	NO	1.64328
AT2G36854	NA	NA	-1.27816	0.513569	0.738201	1.57561	0.188477	NA	NO	NO	2.85377
AT4G00955	NA	NA	-1.27788	0.0571352	0.185713	-2.00318	0.92751	0.993745	NO	NO	-0.725294
AT4G02270	NA	RHS13	-1.27783	0.0228297	0.0951566	-0.848317	0.630574	0.95781	NO	NO	0.429513
AT1G12090	extensin-like protein (ELP)	ELP	-1.27709	0.116379	0.30227	-1.54729	0.385315	0.886806	NO	YES	-0.270202
AT3G05490	Member of a diversely expressed predicted peptide family showing sequence similarity to tobacco Rapid Alkalinization Factor (RALF), and is believed to play an essential role in the physiology of Arabidopsis. Consists of a single exon and is characterized by a conserved C-terminal motif and N-terminal signal peptide.	RALFL22	-1.27579	6.94983e-09	2.15783e-07	-1.27747	0.458784	0.912565	YES	NO	-0.00168222
AT3G23930	NA	NA	-1.27557	0.0100736	0.0514779	-0.674852	0.865244	0.986141	NO	NO	0.600717
AT5G61280	NA	NA	-1.27445	0.0837236	0.2425	-0.350107	0.39635	0.89196	NO	NO	0.924346
AT2G17055	NA	NA	-1.27314	0.419297	0.660091	-0.592419	0.257848	0.817508	NO	NO	0.680717
AT5G03510	NA	NA	-1.27285	3.93079e-09	1.2771e-07	-0.6644	0.101631	0.629021	NO	YES	0.60845
AT3G03776	NA	NA	-1.27243	0.451675	0.68687	-0.505358	0.171232	0.738179	NO	NO	0.767067
AT2G18640	Encodes an endoplasmic reticulum-targeted geranylgeranyl pyrophosphate synthase	GGPPS3	-1.27178	0.00638708	0.0359209	-0.986125	0.707615	0.971091	NO	NO	0.28566
AT4G31840	NA	AtENODL15	-1.27092	9.60681e-09	2.91196e-07	-0.818458	0.758113	0.9769	NO	NO	0.452466
AT4G10510	NA	NA	-1.27017	0.067645	0.209335	-0.0450769	0.0254292	0.37196	NO	NO	1.22509
AT5G14570	Encodes ATNRT2.7, a nitrate transporter that controls nitrate content in seeds. Expression is detected in reproductive organs and peaks in seeds. Localized to the vacuolar membrane.	ATNRT2.7	-1.2688	0.00210928	0.0148436	-0.053924	0.722921	0.973591	NO	NO	1.21487
AT1G08430	Encodes a Al-activated malate efflux transporter. Is essential for aluminum tolerance but does not represent the major Al tolerance QTL. Staurosporine and calyculin A both block all changes in AtALMT1 gene expression (as a result malate release is totally inhibited).	ALMT1	-1.26795	0.0516978	0.173004	-0.802025	0.20266	0.766561	NO	NO	0.465922
AT1G70985	NA	NA	-1.26758	0.269491	0.51296	-0.964913	0.561743	0.946983	NO	NO	0.302671
AT2G41240	Encodes a member of the basic helix-loop-helix transcription factor family protein.	BHLH100	-1.2673	0.0286284	0.112845	-1.02714	0.310685	0.849817	NO	NO	0.240159
AT2G05753	NA	NA	-1.26713	0.281798	0.525236	1.455	0.414626	0.897457	NO	NO	2.72214
AT1G51260	ACYL-COA:1-ACYLGLYCEROL-3-PHOSPHATE ACYLTRANSFERASE, PUTATIVE SIMILAR TO ACYL-COA:1-ACYLGLYCEROL-3-PHOSPHATE ACYLTRANSFERASE GI:4583544 FROM [BRASSICA NAPUS]	LPAT3	-1.26678	0.0109481	0.054693	-0.608872	0.046093	0.478172	NO	NO	0.657904
AT1G52410	Contains a novel calcium-binding repeat sequence. Binds TSK in vitro. Localizes to small cytoplasmic vesicles in interphase cells. In cells synchronized for cell division, TSA1 and TSK relocalize to ends of spindle microtubules that are ahead of separating chromatids during metaphase and anaphase of mitosis. May be involved in mitosis together with TSK. Expressed preferentially in the flower and …	AtTSA1	-1.26639	0.101736	0.276966	-0.507587	0.46863	0.914415	NO	NO	0.758802
AT1G45015	NA	NA	-1.26573	0.0222664	0.0933272	-1.19834	0.637194	0.958487	NO	NO	0.0673828
AT5G58910	putative laccase, a member of laccase family of genes (17 members in Arabidopsis).	LAC16	-1.26272	0.00561869	0.0326923	-1.16357	0.713578	0.971252	NO	NO	0.0991507
AT3G46480	NA	NA	-1.26246	0.426784	0.666127	-2.47778	0.967421	NA	NO	NO	-1.21531
AT3G43930	NA	NA	-1.2621	0.185196	0.409089	-0.736202	0.581341	0.95085	NO	NO	0.525898
AT1G19960	NA	NA	-1.26182	0.113002	0.29691	-0.248919	0.39169	0.890095	NO	NO	1.0129
AT1G50720	NA	NA	-1.2616	0.317004	0.56392	-0.282998	0.965108	0.996594	NO	NO	0.978602
AT3G15115	NA	NA	-1.2608	3.08825e-07	6.85321e-06	-0.695188	0.0754819	0.568437	NO	NO	0.565616
AT2G23100	NA	NA	-1.26028	0.0160175	0.0728972	-1.25516	0.0753091	0.568437	NO	NO	0.00511735
AT5G60350	NA	NA	-1.25952	0.11563	0.300959	-1.93883	0.275122	0.82988	NO	NO	-0.679301
AT3G05390	NA	NA	-1.25922	3.78341e-06	6.51678e-05	-0.464856	0.80734	0.981777	NO	YES	0.794368
AT2G16450	NA	NA	-1.25846	0.578306	0.783058	1.37967	0.663503	NA	NO	NO	2.63813
AT5G43540	NA	NA	-1.25828	0.172767	0.391919	-0.648068	0.439147	0.904246	NO	NO	0.610209
AT1G51990	NA	NA	-1.25782	0.0464781	0.16064	0.0454261	0.596299	0.953051	NO	NO	1.30325
AT1G53830	encodes a pectin methylesterase	ATPME2	-1.25757	3.02033e-11	1.37422e-09	-0.934963	0.0635122	0.533113	NO	NO	0.322606
AT5G55680	NA	NA	-1.257	0.232711	0.470386	-0.353675	0.649318	0.961715	NO	NO	0.903328
AT4G15380	member of CYP705A	CYP705A4	-1.25631	0.0120813	0.0588817	-0.953843	0.195557	0.758928	NO	NO	0.30247
[truncated: 26,777 more rows]

## Sheet: (b)_1h_mutant_vs_wildtype
Differentially experssed genes between Ler and della5x (gai-t6 rga-t2 rgl1-1 rgl2-1 rgl3-4) mock treated for 1h
TAIR	GENENAME	SYMBOL	della.log2FoldChange	della.pvalue	della.padj	Xylem_Denyer2019	Xylem_Wendrich2020
AT5G17090	NA	NA	-9.66003	4.80903e-15	5.2512e-12	NO	NO
AT5G07200	encodes a gibberellin 20-oxidase.	ATGA20OX3	-6.99911	6.58057e-07	0.000153401	NO	NO
AT1G66350	Negative regulator of GA responses, member of GRAS family of transcription factors. Also belongs to the DELLA proteins that restrain the cell proliferation and expansion that drives plant growth. RGL1 may be involved in reducing ROS accumulation in response to stress by up-regulating the transcription of superoxide dismutases. Rapidly degraded in response to GA. Involved in flower and fruit devel…	RGL	-6.64793	8.23481e-21	1.31421e-17	NO	NO
AT5G17100	NA	NA	-6.60994	2.63644e-05	0.00289409	NO	NO
AT4G32208	NA	NA	-6.60516	4.62035e-27	1.06509e-23	NO	NO
AT5G53190	NA	AtSWEET3	-5.90355	3.53998e-05	0.00357538	NO	NO
AT5G46380	NA	NA	-5.51049	0.0111024	0.181578	NO	NO
AT5G28380	NA	NA	-5.01435	0.0103819	0.174351	NO	NO
AT4G25420	Encodes gibberellin 20-oxidase that is involved in the later steps of the gibberellin biosynthetic pathway. Regulated by a circadian clock. Weak expression response to far red light.	AT2301	-4.98172	0.0345263	0.331234	NO	NO
AT5G46950	NA	InvINH2	-4.95255	0.0471552	0.385311	NO	NO
AT2G31910	member of Putative Na+/H+ antiporter family	ATCHX21	-4.854	0.0449361	0.374714	NO	NO
AT2G40435	NA	NA	-4.69947	0.0602293	NA	NO	NO
AT2G15020	NA	NA	-4.6627	0.0709949	NA	NO	NO
AT5G46650	NA	NA	-4.65978	0.0284762	NA	NO	NO
AT5G63250	NA	NA	-4.61111	0.0694102	NA	NO	NO
AT2G42800	NA	AtRLP29	-4.522	0.0307537	NA	NO	NO
AT3G45540	NA	NA	-4.51572	0.00685008	0.139469	NO	NO
AT1G30220	Inositol transporter presenting conserved extracellular loop domains homologs of plexins/semaphorin/integrin (PSI) domains from animal type I receptors.	ATINT2	-4.48483	5.59388e-05	0.00529937	NO	NO
AT3G54050	Encodes HCEF1 (High Cyclic Electron Flow 1). Mutant phenotype: constitutively elevated electron flow (CEFI).	cfbp1	-4.44283	0.0873408	NA	NO	NO
AT1G68630	NA	NA	-4.43667	0.0892986	NA	NO	NO
AT3G45990	NA	NA	-4.40895	0.0487042	NA	NO	NO
AT1G78750	NA	NA	-4.38068	0.0393388	NA	NO	NO
AT4G26950	NA	NA	-4.37048	0.010929	0.179787	NO	NO
AT5G51810	Encodes gibberellin 20-oxidase. Involved in gibberellin biosynthesis. Up-regulated by far red light in elongating petioles. Not regulated by a circadian clock.	AT2353	-4.36174	1.35396e-07	4.48455e-05	NO	NO
AT3G26310	putative cytochrome P450	CYP71B35	-4.26622	0.117267	NA	NO	NO
AT1G18735	NA	NA	-4.22418	0.0567831	NA	NO	NO
AT2G32830	Encodes Pht1;5, a member of the Pht1 family of phosphate transporters which include: Pht1;1/At5g43350, Pht1;2/At5g43370, Pht1;3/At5g43360, Pht1;4/At2g38940, Pht1;5/At2g32830, Pht1;6/At5g43340, Pht1;7/At3g54700, Pht1;8/At1g20860, Pht1;9/At1g76430 (Plant Journal 2002, 31:341).	PHT1;5	-4.21789	0.0040716	0.101287	NO	NO
AT1G59700	Encodes glutathione transferase belonging to the tau class of GSTs. Naming convention according to Wagner et al. (2002).	ATGSTU16	-4.195	0.0592178	NA	NO	NO
AT4G25845	NA	NA	-4.18868	0.229913	NA	NO	NO
AT1G04560	NA	NA	-4.16682	0.234994	NA	NO	NO
AT5G09805	Similar to Inflorescence deficient in abscission (IDA). Involved in floral organ abscission.	IDL3	-4.16682	0.234994	NA	NO	NO
AT1G76100	One of two Arabidopsis plastocyanin genes. Expressed at 1/10th level of PETE2. Does not respond to increased copper levels and is thought to be the isoform that participates in electron transport under copper-limiting conditions.	PETE1	-4.1292	0.0255974	0.283239	NO	NO
AT1G34580	NA	NA	-4.12856	0.144491	NA	NO	NO
AT1G07340	NA	ATSTP2	-4.11969	0.243665	NA	NO	NO
AT3G60000	NA	QWRF6	-4.11969	0.243665	NA	NO	NO
AT3G28415	NA	ABCB22	-4.09469	0.0212565	0.257696	NO	NO
AT1G26558	NA	NA	-4.09298	0.144279	NA	NO	NO
AT3G04430	NA	anac049	-4.07502	0.148541	NA	NO	NO
AT1G68110	NA	ClAP	-4.04313	0.0874496	NA	NO	NO
AT2G33775	Member of a diversely expressed predicted peptide family showing sequence similarity to tobacco Rapid Alkalinization Factor (RALF), and is believed to play an essential role in the physiology of Arabidopsis. Consists of a single exon and is characterized by a conserved C-terminal motif and N-terminal signal peptide.	RALF19	-4.03518	0.155148	NA	NO	NO
AT3G30460	NA	NA	-4.02556	0.0830346	NA	NO	NO
AT2G29250	NA	LecRK-III.2	-3.9989	0.100825	0.534618	NO	NO
AT5G17523	Similar to Maltose excess protein 1	NA	-3.99511	0.162081	NA	NO	NO
AT2G31425	NA	NA	-3.99511	0.162081	NA	NO	NO
AT5G45770	NA	AtRLP55	-3.98054	0.180944	NA	NO	NO
AT1G07702	NA	NA	-3.97846	0.165	NA	NO	NO
AT3G14030	NA	NA	-3.97391	0.275652	NA	NO	NO
AT3G44020	NA	NA	-3.96402	0.138937	0.620961	NO	NO
AT2G26130	NA	RSL1	-3.95094	0.187649	NA	NO	NO
AT2G31590	NA	NA	-3.94994	0.280136	NA	NO	NO
AT4G37780	encoded by the Myb-like transcription factor MYB87, regulates axillary meristem formation, expressed throughout the plant. Member of the R2R3 factor gene family.	ATMYB87	-3.94994	0.280136	NA	NO	NO
AT3G01250	NA	NA	-3.9306	0.180333	NA	NO	NO
AT5G08141	NA	AtbZIP75	-3.9306	0.180333	NA	NO	NO
AT3G61940	member of Zinc transporter (ZAT) family	ATMTPA1	-3.88372	0.185105	NA	NO	NO
AT2G40805	NA	NA	-3.87084	0.106824	NA	NO	NO
AT1G69120	Floral homeotic gene encoding a MADS domain protein homologous to SRF transcription factors. Specifies floral meristem and sepal identity. Required for the transcriptional activation of AGAMOUS. Interacts with LEAFY.Binds to promoter and regulates the expression of flowering time genes SVP, SOC1 and AGL24.	AGL7	-3.84838	0.207012	NA	NO	NO
AT5G09750	NA	HEC3	-3.83968	0.132154	NA	NO	NO
AT4G37810	NA	AtEPFL2	-3.81766	0.213054	NA	NO	NO
AT1G80980	NA	NA	-3.80844	0.203664	NA	NO	NO
AT1G15150	NA	NA	-3.75749	0.323824	NA	NO	NO
AT1G10747	Encodes a Maternally expressed gene (MEG) family protein	ESF1.1	-3.75122	0.325886	NA	NO	NO
AT1G77160	NA	NA	-3.75122	0.325886	NA	NO	NO
AT3G49744	NA	NA	-3.75122	0.325886	NA	NO	NO
AT3G55870	NA	NA	-3.75122	0.325886	NA	NO	NO
AT3G61920	NA	NA	-3.73876	0.0944157	NA	NO	NO
AT5G39930	Encodes a protein with similarity to the CLP1 polyadenylation factor.	CLPS5	-3.71473	0.235295	NA	NO	NO
AT5G03944	NA	NA	-3.70122	0.227833	NA	NO	NO
AT5G18340	NA	PUB48	-3.68926	0.00267988	0.0777165	NO	NO
AT5G27110	NA	NA	-3.67764	0.230258	NA	NO	NO
AT1G32180	encodes a gene similar to cellulose synthase	ATCSLD6	-3.67764	0.230258	NA	NO	NO
AT3G21800	NA	UGT71B8	-3.67764	0.230258	NA	NO	NO
AT5G18510	NA	NA	-3.672	0.0602463	NA	NO	NO
AT5G60740	NA	ABCG28	-3.65548	0.154681	NA	NO	NO
AT3G28007	NA	AtSWEET4	-3.65379	0.237921	NA	NO	NO
AT4G17788	NA	NA	-3.64641	0.236912	NA	NO	NO
AT2G31920	NA	CORD7	-3.62588	0.000108493	0.00862414	NO	NO
AT5G19360	member of Calcium Dependent Protein Kinase	AtCPK34	-3.61131	0.247137	NA	NO	NO
AT3G60020	NA	ASK5	-3.60389	0.360249	NA	NO	NO
AT3G16130	Encodes a member of KPP-like gene family, homolog of KPP (kinase partner protein) gene in tomato. Also a member of the RopGEF (guanine nucleotide exchange factor) family, containing the novel PRONE domain (plant-specific Rop nucleotide exchanger), which is exclusively active towards members of the Rop subfamily.	ATROPGEF13	-3.58309	0.253438	NA	NO	NO
AT5G39890	NA	PCO2	-3.57516	0.265472	NA	NO	NO
AT1G30060	NA	NA	-3.57516	0.265472	NA	NO	NO
AT2G33200	NA	NA	-3.53543	0.371244	NA	NO	NO
AT3G59270	NA	NA	-3.53503	0.0602103	NA	NO	NO
AT4G10540	NA	NA	-3.52526	0.213316	NA	NO	NO
AT3G07620	NA	NA	-3.525	0.0510136	0.401205	NO	NO
AT3G59400	GUN, genomes uncoupled, is necessary for coupling the expression of some nuclear genes to the functional state of the chloroplast. Binds to the magnesium chelatase complex and promotes formation of the substrate,a tetrapyrrole signaling molecule. Porphyrin-binding protein that enhances the activity of Mg-chelatase. Although required for chlorophyll accumulation under normal growth conditions, GUN…	GUN4	-3.52145	0.00715162	0.142265	NO	NO
AT1G12480	Encodes a membrane protein with 10 predicted transmembrane helices. SLAC1 is a multispanning membrane protein expressed predominantly in guard cells that plays a role in regulating cellular ion homeostasis and S-type anion currents. SLAC1 is important for normal stomatal closure in response to a variety of signals including elevated CO2, ozone, ABA, darkness, and humidity. SLAC1:GFP localizes to …	CDI3	-3.50835	0.149688	NA	NO	NO
AT1G24580	NA	NA	-3.48752	0.377952	NA	NO	NO
AT1G80580	encodes a member of the ERF (ethylene response factor) subfamily B-1 of ERF/AP2 transcription factor family. The protein contains one AP2 domain. There are 15 members in this subfamily including ATERF-3, ATERF-4, ATERF-7, and leafy petiole.	NA	-3.48752	0.377952	NA	NO	NO
AT2G24255	NA	NA	-3.48752	0.377952	NA	NO	NO
AT3G23350	NA	NA	-3.48752	0.377952	NA	NO	NO
AT5G02720	NA	NA	-3.48752	0.377952	NA	NO	NO
AT5G24480	NA	NA	-3.48752	0.377952	NA	NO	NO
AT5G59120	NA	ATSBT4.13	-3.48752	0.377952	NA	NO	NO
AT4G24150	Growth regulating factor encoding transcription activator. One of the nine members of a GRF gene family, containing nuclear targeting domain. Involved in leaf development and expressed in shoot and flower.	AtGRF8	-3.44372	0.0874206	NA	NO	NO
AT5G15833	NA	NA	-3.42853	0.291672	NA	NO	NO
AT2G15318	NA	NA	-3.4217	0.00469679	0.110481	NO	NO
AT3G62528	NA	NA	-3.41402	0.214603	NA	NO	NO
AT1G22100	NA	NA	-3.40063	0.142405	NA	NO	NO
AT5G62730	NA	NA	-3.40021	0.298404	NA	NO	NO
AT2G33810	Encodes a member of the SPL (squamosa-promoter binding protein-like)gene family, a novel gene family encoding DNA binding proteins and putative transcription factors. Contains the SBP-box, which encodes the SBP-domain, required and sufficient for interaction with DNA. It binds DNA, may directly regulate AP1, and is involved in regulation of flowering and vegetative phase change. Its temporal expr…	SPL3	-3.37454	0.215239	NA	NO	NO
AT1G50770	NA	NA	-3.37137	0.313988	NA	NO	NO
AT5G28370	NA	NA	-3.35913	0.0990881	NA	NO	NO
AT5G20100	NA	NA	-3.33834	0.16492	NA	NO	NO
AT5G42040	NA	RPN12b	-3.32399	0.0104744	0.175251	NO	NO
AT2G24800	NA	NA	-3.31588	0.31885	NA	NO	NO
AT4G18770	MYB98 is a member of the R2R3-MYB gene family, the members of which likely encode transcription factors. Within an ovule, MYB98 is expressed exclusively in the synergid cells, and mutations in this gene affect the female gametophyte specifically. myb98 female gametophytes are affected in two unique features of the synergid cell, pollen tube guidance and the filiform apparatus, but are otherwise n…	AtMYB98	-3.30267	0.322096	NA	NO	NO
AT3G13724	NA	NA	-3.30265	0.0741601	0.472571	NO	NO
AT5G17340	NA	NA	-3.30044	1.22282e-11	7.92808e-09	NO	NO
AT2G23110	NA	NA	-3.29537	0.067324	0.451153	NO	NO
AT5G17220	Encodes glutathione transferase belonging to the phi class of GSTs. Naming convention according to Wagner et al. (2002). Mutants display no pigments on leaves and stems.	ATGSTF12	-3.2931	8.14114e-05	0.00706713	NO	NO
AT1G23965	NA	NA	-3.29134	0.103781	NA	NO	NO
AT1G28430	member of CYP705A	CYP705A24	-3.27334	0.408854	NA	NO	NO
AT2G24410	NA	NA	-3.27334	0.408854	NA	NO	NO
AT2G30790	Encodes a 23 kD extrinsic protein that is part of photosystem II and participates in the regulation of oxygen evolution.	PSBP-2	-3.27334	0.408854	NA	NO	NO
AT2G33705	NA	NA	-3.27334	0.408854	NA	NO	NO
AT4G17920	NA	NA	-3.27334	0.408854	NA	NO	NO
AT5G60260	NA	NA	-3.27334	0.408855	NA	NO	NO
AT4G10270	NA	WIP4	-3.25575	0.12084	0.583162	NO	NO
AT3G54570	NA	NA	-3.25535	0.100723	NA	NO	NO
AT3G04640	NA	NA	-3.25194	2.74865e-26	5.70263e-23	NO	NO
AT5G62230	Encodes a receptor-like kinase that, together with ER and ERL2 governs the initial decision of protodermal cells to either divide proliferatively to produce pavement cells or divide asymmetrically to generate stomatal complexes. It is important for maintaining stomatal stem cell activity and preventing terminal differentiation of the meristemoid into the guard mother cell. Along with erl2 functio…	ERL1	-3.2144	0.185788	NA	NO	NO
AT5G49920	NA	NA	-3.18596	0.183388	NA	NO	NO
AT5G15360	NA	NA	-3.18395	1.41323e-79	9.77344e-76	NO	NO
AT3G46670	NA	UGT76E11	-3.18171	0.206495	NA	NO	NO
AT1G75891	NA	NA	-3.164	0.425199	NA	NO	NO
AT2G20921	NA	NA	-3.164	0.425199	NA	NO	NO
AT3G01331	Encodes a ECA1 gametogenesis related family protein	NA	-3.164	0.425199	NA	NO	NO
AT3G05310	Encodes a protein with similarity to MIRO GTPases.	MIRO3	-3.164	0.425199	NA	NO	NO
AT3G47350	Encodes a putative hydroxysteroid dehydrogenase (HSD). Genes that encode HSD include: At5g50600 and At5g50700 (HSD1), At3g47350(HSD2), At3g47360(HSD3), At5g50590 and At5g50690(HSD4), At5g50770(HSD6) (Plant Cell Physiology 50:1463). Two copies of HSD1 and HSD4 exist due to a gene duplication event. In Plant Physiology 145:87, At5g50690 is HSD7, At4g10020 is HSD5.	ATHSD2	-3.164	0.425199	NA	NO	NO
AT3G49796	NA	NA	-3.164	0.425199	NA	NO	NO
AT4G15053	NA	NA	-3.164	0.425199	NA	NO	NO
AT4G16195	NA	NA	-3.164	0.425199	NA	NO	NO
AT4G23350	NA	NA	-3.164	0.425199	NA	NO	NO
AT4G37500	NA	NA	-3.164	0.425199	NA	NO	NO
AT5G23270	NA	ATSTP11	-3.164	0.425199	NA	NO	NO
AT5G61110	NA	NA	-3.164	0.425199	NA	NO	NO
AT4G34930	NA	NA	-3.15406	0.0661268	0.4483	NO	NO
AT5G40680	NA	NA	-3.1491	0.198912	NA	NO	NO
AT5G49250	NA	NA	-3.13648	0.141547	NA	NO	NO
AT3G62850	NA	NA	-3.13648	0.141548	NA	NO	NO
AT1G23510	NA	NA	-3.1273	0.375554	NA	NO	NO
AT3G52970	member of CYP76G	CYP76G1	-3.1273	0.375554	NA	NO	NO
AT1G18990	NA	NA	-3.11484	0.0189215	0.241875	NO	NO
AT5G54550	NA	NA	-3.1122	0.37936	NA	NO	NO
AT1G66110	NA	NA	-3.1122	0.37936	NA	NO	NO
AT4G16690	Encodes a protein shown to have carboxylesterase activity, methyl IAA esterase activity, and methyl jasmonate esterase activity in vitro. This protein does not act on MeSA, MeGA4, or MEGA9 in vitro. Although MES16 is similar to MES17, a MeIAA hydrolase, two mes16 mutant lines (SALK_151578) and (SALK_139756) do not show altered sensitivity to MeIAA in root growth assays. MES16 transcripts appear t…	ATMES16	-3.10982	0.075313	0.473922	NO	NO
AT2G42830	AGAMOUS [AG]-like MADS box protein (AGL5) involved in fruit development (valve margin and dehiscence zone differentiation). A putative direct target of AG. SHP2 has been shown to be a downstream gene of the complex formed by AG and SEP proteins (SEP4 alone does not form a functional complex with AG).	AGL5	-3.10524	0.141251	NA	NO	NO
AT4G20520	NA	NA	-3.1032	0.139632	NA	NO	NO
AT5G61320	member of CYP89A	CYP89A3	-3.09824	0.0312133	0.31269	NO	NO
AT3G29340	NA	NA	-3.09227	0.378745	NA	NO	NO
AT5G07572	NA	NA	-3.09227	0.378745	NA	NO	NO
AT2G25600	Encodes SPIK, a member of the Shaker family potassium ion (K+) channel. This family includes five groups based on phylogenetic analysis (FEBS Letters (2007) 581: 2357): I (inward rectifying channel): AKT1 (AT2G26650), AKT5 (AT4G32500) and SPIK (also known as AKT6, AT2G25600); II (inward rectifying channel): KAT1 (AT5G46240) and KAT2 (AT4G18290); III (weakly inward rectifying channel): AKT2 (AT4G2…	AKT6	-3.08991	0.0203111	0.253141	NO	NO
AT5G50490	NA	NF-YC5	-3.07357	0.208227	NA	NO	NO
AT1G12805	NA	NA	-3.07199	0.133056	NA	NO	NO
AT3G03240	NA	NA	-3.07044	0.0314679	0.31418	NO	NO
AT1G20790	NA	NA	-3.06231	0.150934	NA	NO	NO
AT2G32540	encodes a gene similar to cellulose synthase	ATCSLB04	-3.06156	0.0075895	0.146474	NO	NO
AT1G59124	NA	NA	-3.06127	0.386704	NA	NO	NO
AT3G01660	NA	NA	-3.05769	0.310086	NA	NO	NO
AT3G51642	NA	NA	-3.05237	0.00716906	0.142265	NO	NO
AT1G59530	NA	ATBZIP4	-3.04261	0.0542947	0.412167	NO	NO
AT5G17170	NA	ENH1	-3.03564	0.0102321	0.173152	NO	NO
AT5G16700	NA	NA	-3.0196	0.447361	NA	NO	NO
AT2G07798	NA	NA	-3.0196	0.447361	NA	NO	NO
AT2G39320	NA	NA	-3.0196	0.447361	NA	NO	NO
AT5G61412	NA	NA	-3.01055	0.0902104	0.509546	NO	NO
AT1G10652	NA	NA	-3.00921	0.32197	NA	NO	NO
AT4G35170	NA	CC4	-3.00921	0.32197	NA	NO	NO
AT1G04171	NA	NA	-3.00387	0.407219	NA	NO	NO
AT4G08190	NA	NA	-3.00387	0.407219	NA	NO	NO
AT5G04190	Encodes phytochrome kinase substrate 4, a phytochrome signaling component involved in phototropism.	PKS4	-3.00387	0.407219	NA	NO	NO
AT5G11425	NA	NA	-3.00387	0.407219	NA	NO	NO
AT4G24540	Encodes a MADS-box protein involved in flowering. Regulates the expression of SOC1 and is also upregulated by SOC1. Binds with IMK3 kinase domain. Phosphorylated by IMK3; likely to be a target for IMK3 kinase domain.	AGL24	-2.99725	0.0780052	0.482664	NO	NO
AT2G32310	NA	NA	-2.98763	0.405957	NA	NO	NO
AT3G18000	Arabidopsis thaliana N-methyltransferase-like protein mRNA. Reduce transmission through pollen.	AtPMT1	-2.98763	0.405957	NA	YES	YES
AT3G48300	putative cytochrome P450	CYP71A23	-2.97093	0.415758	NA	NO	NO
AT5G22810	NA	NA	-2.95279	0.457832	NA	NO	NO
AT5G47130	NA	NA	-2.95279	0.457832	NA	NO	NO
AT1G35750	Encodes a member of the Arabidopsis Pumilio (APUM) proteins containing PUF domain (eight repeats of approximately 36 amino acids each). PUF proteins regulate both mRNA stability and translation through sequence-specific binding to the 3' UTR of target mRNA transcripts.	APUM10	-2.95279	0.457832	NA	NO	NO
AT1G48940	NA	AtENODL6	-2.95279	0.457832	NA	NO	NO
AT2G07640	NA	NA	-2.95279	0.457832	NA	NO	NO
AT3G29385	NA	NA	-2.95279	0.457832	NA	NO	NO
AT3G51644	NA	NA	-2.95279	0.457832	NA	NO	NO
AT3G55780	NA	NA	-2.95279	0.457832	NA	NO	NO
AT1G12672	NA	NA	-2.94626	0.236398	NA	NO	NO
AT1G66795	NA	NA	-2.93506	0.176286	NA	NO	NO
AT1G52030	Similar to myrosinase binding proteins which may be involved in metabolizing glucosinolates and forming defense compounds to protect against herbivory. Also similar to lectins and other agglutinating factors. Expressed only in flowers.	F-ATMBP	-2.92305	0.130167	0.604042	NO	NO
AT4G18970	NA	NA	-2.87245	0.187434	NA	NO	NO
AT1G72620	NA	NA	-2.83835	0.146901	0.634014	NO	NO
AT2G36854	NA	NA	-2.81413	0.198386	NA	NO	NO
AT3G27860	NA	PDP6	-2.7875	0.115043	0.568626	NO	NO
AT3G23860	NA	GPR1	-2.78613	0.374776	NA	NO	NO
AT2G38646	NA	NA	-2.78606	0.373336	NA	NO	NO
AT5G29560	NA	NA	-2.7464	0.491032	NA	NO	NO
AT5G47590	NA	NA	-2.7464	0.491032	NA	NO	NO
AT5G49070	Encodes KCS21, a member of the 3-ketoacyl-CoA synthase family involved in the biosynthesis of VLCFA (very long chain fatty acids).	KCS21	-2.7464	0.491032	NA	NO	NO
AT1G07645	NA	ATDSI-1VOC	-2.7464	0.491032	NA	NO	NO
AT1G63950	NA	NA	-2.7464	0.491032	NA	NO	NO
AT2G16835	NA	NA	-2.7464	0.491032	NA	NO	NO
AT2G22905	NA	NA	-2.7464	0.491032	NA	NO	NO
AT2G27540	NA	NA	-2.7464	0.491032	NA	NO	NO
AT2G29040	NA	NA	-2.7464	0.491032	NA	NO	NO
AT2G44560	NA	AtGH9B11	-2.7464	0.491032	NA	NO	NO
AT3G10150	NA	ATPAP16	-2.7464	0.491032	NA	NO	NO
AT3G44810	NA	NA	-2.7464	0.491032	NA	NO	NO
AT3G46140	NA	NA	-2.7464	0.491032	NA	NO	NO
AT3G47295	NA	NA	-2.7464	0.491032	NA	NO	NO
AT3G51760	NA	NA	-2.7464	0.491032	NA	NO	NO
AT4G13610	NA	MEE57	-2.7464	0.491032	NA	NO	NO
AT5G03400	NA	NA	-2.7464	0.491032	NA	NO	NO
AT5G10340	NA	NA	-2.7464	0.491032	NA	NO	NO
AT4G24204	NA	NA	-2.73969	0.137831	NA	NO	NO
AT1G63560	NA	NA	-2.71558	NA	NA	NO	NO
AT1G13200	NA	NA	-2.7002	0.487677	NA	NO	NO
AT1G47770	NA	NA	-2.7002	0.487677	NA	NO	NO
AT2G24000	NA	scpl22	-2.7002	0.487677	NA	NO	NO
AT2G39415	NA	NA	-2.7002	0.487677	NA	NO	NO
AT3G27865	NA	NA	-2.7002	0.487677	NA	NO	NO
AT1G64770	encodes a novel subunit of the chloroplast NAD(P)H dehydrogenase complex, involved in cyclic electron flow around photosystem I to produce ATP.	NDF2	-2.69525	0.0681646	0.454001	NO	NO
AT1G77340	NA	NA	-2.6909	0.298627	NA	NO	NO
AT1G20350	mitochondrial inner membrane translocase	ATTIM17-1	-2.68	0.492948	NA	NO	NO
AT1G59218	NA	NA	-2.68	0.492948	NA	NO	NO
AT3G46300	NA	NA	-2.68	0.492948	NA	NO	NO
AT3G46666	NA	NA	-2.68	0.492948	NA	NO	NO
AT4G39060	NA	NA	-2.68	0.492948	NA	NO	NO
AT4G13992	NA	NA	-2.67998	0.2342	NA	NO	NO
AT4G33860	NA	NA	-2.65345	0.499962	NA	NO	NO
AT3G01960	NA	NA	-2.65017	0.30808	NA	NO	NO
AT3G28380	NA	ABCB17	-2.64256	0.0892222	0.507309	NO	NO
AT2G39010	NA	PIP2;6	-2.63264	0.00499135	0.115318	NO	NO
AT5G47260	NA	NA	-2.63234	0.42054	NA	NO	NO
AT5G07570	NA	NA	-2.62968	0.0997157	0.532647	NO	NO
AT5G57810	Member of TETRASPANIN family	TET15	-2.62517	0.0150292	0.21506	NO	NO
AT1G01183	NA	NA	-2.62352	0.314447	NA	NO	NO
AT4G27980	NA	NA	-2.61168	0.000760492	0.0334567	NO	NO
AT5G09585	NA	NA	-2.60914	0.24218	NA	NO	NO
AT1G11560	NA	NA	-2.6052	0.514456	NA	NO	NO
AT1G11684	NA	NA	-2.6052	0.514456	NA	NO	NO
AT1G14315	NA	NA	-2.6052	0.514456	NA	NO	NO
AT1G15825	NA	NA	-2.6052	0.514456	NA	NO	NO
AT1G47350	NA	NA	-2.6052	0.514456	NA	NO	NO
AT1G65480	FT, together with LFY, promotes flowering and is antagonistic with its homologous gene, TERMINAL FLOWER1 (TFL1). FT is expressed in leaves and is induced by long day treatment. Either the FT mRNA or protein is translocated to the shoot apex where it induces its own expression. Recent data suggests that FT protein acts as a long-range signal. FT is a target of CO and acts upstream of SOC1.	FT	-2.6052	0.514456	NA	NO	NO
AT1G70680	NA	NA	-2.6052	0.514456	NA	NO	NO
AT1G70910	Encodes DESPIERTO (DEP), a RING finger protein involved in ABA sensitivity during seed development. Regulates the expression of ABI3, and produces a complete loss of dormancy when mutated.	DEP	-2.6052	0.514456	NA	NO	NO
AT2G40920	NA	NA	-2.6052	0.514456	NA	NO	NO
AT3G47430	member of the peroxin11 (PEX11) gene family, located on the peroxisome membrane, controls peroxisome proliferation.	PEX11B	-2.6052	0.514456	NA	NO	NO
AT3G50720	NA	NA	-2.6052	0.514456	NA	NO	NO
AT3G57370	NA	BRP4	-2.6052	0.514456	NA	NO	NO
AT4G35655	NA	NA	-2.6052	0.514456	NA	NO	NO
AT5G07510	encodes a glycine-rich protein that is expressed in low abundance in stems and leaves, and very low abundance in flowers.	ATGRP-4	-2.6052	0.514456	NA	NO	NO
AT5G13730	Encodes sigma 4 factor, involved in regulating the activity of the plastid-encoded RNA polymerase PEP. Regulates the overall quantity of NDH complexes and thus influences NDH activity.	SIG4	-2.6052	0.514456	NA	NO	NO
AT1G36675	NA	NA	-2.5995	0.198056	NA	NO	NO
AT1G18730	likely a subunit of the chloroplast NAD(P)H dehydrogenase complex, involved in PSI cyclic electron transport. Located on the thylakoid membrane. Mutant has impaired NAD(P)H dehydrogenase activity.	NDF6	-2.58372	0.518069	NA	NO	NO
AT2G39920	NA	NA	-2.58372	0.518069	NA	NO	NO
AT3G58480	NA	NA	-2.58372	0.518069	NA	NO	NO
AT5G16340	NA	NA	-2.56944	4.52305e-07	0.000120308	NO	NO
AT1G22590	NA	AGL87	-2.56886	0.059574	0.430056	NO	NO
AT4G37230	NA	NA	-2.56441	0.193261	NA	NO	NO
AT1G35890	NA	NA	-2.56198	0.521739	NA	NO	NO
AT2G13422	NA	NA	-2.56198	0.521739	NA	NO	NO
AT5G54630	NA	NA	-2.56198	0.521739	NA	NO	NO
AT5G52490	NA	NA	-2.55112	0.154507	NA	NO	NO
AT1G11970	NA	NA	-2.53996	0.525468	NA	NO	NO
AT1G33430	NA	KNS4	-2.53996	0.525468	NA	NO	NO
AT1G52770	NA	NA	-2.53996	0.525468	NA	NO	NO
AT2G07678	NA	NA	-2.53996	0.525468	NA	NO	NO
AT2G17470	NA	ALMT6	-2.53996	0.525468	NA	NO	NO
AT2G22060	NA	NA	-2.53996	0.525468	NA	NO	NO
AT2G23250	NA	UGT84B2	-2.53996	0.525468	NA	NO	NO
AT2G25340	Member of Synaptobrevin-like AtVAMP7C, v-SNARE protein family.	ATVAMP712	-2.53996	0.525468	NA	NO	NO
AT3G03828	NA	NA	-2.53996	0.525468	NA	NO	NO
AT3G05730	Encodes a defensin-like (DEFL) family protein.	NA	-2.53996	0.525468	NA	NO	NO
AT3G58070	Putative transcription factor, contains C2H2 domain, regulates aspects of shoot maturation in Arabidopsis thaliana. GIS loss-of-function mutations affect the epidermal differentiation of inflorescence organs, causing a premature decrease in trichome production on successive leaves, stem internodes, and branches. Overexpression has the opposite effect on trichome initiation and causes other hetero…	GIS	-2.53996	0.525468	NA	NO	NO
AT3G59230	NA	NA	-2.53996	0.525468	NA	NO	NO
AT4G27920	Encodes a member of the PYR (pyrabactin resistance )/PYL(PYR1-like)/RCAR (regulatory components of ABA receptor) family proteins with 14 members. PYR/PYL/RCAR family proteins function as abscisic acid sensors. Mediate ABA-dependent regulation of protein phosphatase 2Cs ABI1 and ABI2.	PYL10	-2.53996	0.525468	NA	NO	NO
AT5G05260	Encodes cytochrome P450 CYP79A2.	CYP79A2	-2.53996	0.525468	NA	NO	NO
AT5G10890	NA	NA	-2.53996	0.525468	NA	NO	NO
AT5G15500	NA	NA	-2.53996	0.525468	NA	NO	NO
AT5G53100	NA	NA	-2.53996	0.525468	NA	NO	NO
AT5G59105	Encodes a defensin-like (DEFL) family protein.	NA	-2.53996	0.525468	NA	NO	NO
AT5G64855	NA	NA	-2.53996	0.525468	NA	NO	NO
AT1G20180	NA	NA	-2.53088	0.0875261	0.504209	NO	NO
AT1G20925	NA	PILS1	-2.52223	0.440111	NA	NO	NO
AT5G56860	Encodes a member of the GATA factor family of zinc finger transcription factors.	GATA21	-2.48907	0.190212	0.702819	NO	NO
AT5G52100	Is essential for chloroplast NAD(P)H dehydrogenase activity, which is involved in electron transfer between PSII and PSI. Likely functions in biogenesis or stabilization of the NAD(P)H dehydrogenase complex.	CRR1	-2.47482	0.317025	NA	NO	NO
AT1G11370	NA	NA	-2.46917	0.232393	0.742427	NO	NO
AT2G18880	NA	VEL2	-2.4676	0.0598052	0.430612	NO	NO
AT2G23270	NA	NA	-2.45151	0.111816	0.561026	NO	NO
AT1G28720	NA	NA	-2.44933	0.303583	NA	NO	NO
AT1G71690	NA	NA	-2.43022	0.0464798	0.382031	NO	NO
AT3G16520	NA	UGT88A1	-2.42758	0.0161536	0.224323	NO	NO
AT5G37440	NA	NA	-2.41336	0.218389	NA	NO	NO
AT3G21755	NA	NA	-2.41203	0.0447502	0.374066	NO	NO
AT3G09640	Encodes a cytosolic ascorbate peroxidase APX2. Ascorbate peroxidases are enzymes that scavenge hydrogen peroxide in plant cells. Eight types of APX have been described for Arabidopsis: three cytosolic (APX1, APX2, APX6), two chloroplastic types (stromal sAPX, thylakoid tAPX), and three microsomal (APX3, APX4, APX5) isoforms.	APX1B	-2.41028	0.301369	NA	NO	NO
AT2G04039	NA	NdhV	-2.39893	0.229113	NA	NO	NO
AT1G78720	NA	NA	-2.39287	0.265244	0.778362	NO	NO
AT4G38860	NA	SAUR16	-2.38616	0.306717	NA	NO	NO
AT5G40290	NA	NA	-2.38014	0.474164	NA	NO	NO
AT1G74929	NA	NA	-2.37422	0.322189	NA	NO	NO
AT3G11860	NA	NA	-2.35995	0.397109	NA	NO	NO
AT2G33010	NA	NA	-2.35671	0.38957	NA	NO	NO
AT2G45940	NA	NA	-2.35671	0.38957	NA	NO	NO
AT4G23713	NA	NA	-2.34542	0.248432	NA	NO	NO
AT3G56420	NA	NA	-2.34425	0.390963	NA	NO	NO
AT4G00140	NA	EDA34	-2.34148	0.184712	NA	NO	NO
AT5G62330	NA	NA	-2.33867	0.00125798	0.0475398	NO	NO
AT1G18010	NA	NA	-2.33124	0.401803	NA	NO	NO
AT5G55150	NA	NA	-2.331	0.406465	NA	NO	NO
AT2G03750	NA	NA	-2.31423	0.48791	NA	NO	NO
AT2G28640	A member of EXO70 gene family, putative exocyst subunits, conserved in land plants. Arabidopsis thaliana contains 23 putative EXO70 genes, which can be classified into eight clusters on the phylogenetic tree.	ATEXO70H5	-2.31423	0.48791	NA	NO	NO
AT2G29220	NA	LecRK-III.1	-2.29562	NA	NA	NO	NO
AT4G16880	NA	NA	-2.29313	0.265432	NA	NO	NO
AT4G15440	Encodes a hydroperoxide lyase. Also a member of the CYP74B cytochrome p450 family. In the ecotype Columbia (Col) the gene contains a 10-nucleotide deletion in its first exon that causes it to code for a truncated protein that results in a non-functional hydroperoxide lyase.	CYP74B2	-2.29289	0.24941	NA	NO	NO
AT4G05095	NA	NA	-2.29142	0.0103429	0.173894	NO	NO
AT3G18720	NA	NA	-2.27539	0.134244	0.612121	NO	NO
AT2G41590	NA	NA	-2.27128	0.26604	NA	NO	NO
AT3G13140	NA	NA	-2.26381	0.160642	0.658829	NO	NO
AT4G16540	NA	NA	-2.24921	0.148561	0.637334	NO	NO
AT4G00893	NA	NA	-2.23048	0.00364784	0.0943337	NO	NO
AT1G57590	NA	AtPAE2	-2.22935	6.10593e-07	0.000147542	NO	NO
AT2G28420	NA	GLYI8	-2.22922	0.452053	NA	NO	NO
AT1G55600	member of WRKY Transcription Factor; Group I. It has WRKY domain at its N terminal end and zinc-finger like motif.	ATWRKY10	-2.22375	0.000800474	0.0344553	NO	NO
AT5G41900	NA	NA	-2.21008	0.344143	0.841014	NO	NO
AT1G68780	NA	NA	-2.20987	0.35709	NA	NO	NO
AT5G27070	NA	AGL53	-2.20801	0.318709	NA	NO	NO
AT1G18310	NA	NA	-2.1992	0.52253	NA	NO	NO
AT2G43270	NA	NA	-2.1989	0.517704	NA	NO	NO
AT5G54095	NA	NA	-2.19478	0.240378	NA	NO	NO
AT5G26200	NA	NA	-2.17535	0.176062	0.681358	NO	NO
AT4G28170	NA	NA	-2.16352	0.011413	0.184412	NO	NO
AT1G65370	NA	NA	-2.16077	0.448813	NA	NO	NO
AT5G46960	NA	AtPMEI12	-2.16066	0.238426	0.748041	NO	NO
AT1G15550	Involved in later steps of the gibberellic acid biosynthetic pathway. Activated by AGAMOUS in a cal-1, ap1-1 background. Deletion of 208 bp from -1016 to -809 (&#916;-808) resulted in loss of GA-negative feedback (this sequence, which contains a 43-bp sequence GNFEI, was shown to be sufficient for GA-negative feedback).	ATGA3OX1	-2.16056	3.84464e-08	1.47713e-05	NO	NO
AT3G53200	Member of the R2R3 factor gene family.	AtMYB27	-2.15816	0.0233473	0.27026	NO	NO
AT5G50030	NA	NA	-2.15658	0.592409	NA	NO	NO
AT1G25175	NA	NA	-2.15657	0.592408	NA	NO	NO
AT1G78400	NA	PGX2	-2.15657	0.592408	NA	NO	NO
AT2G18420	Encodes a Gibberellin-regulated GASA/GAST/Snakin family protein	NA	-2.15657	0.592408	NA	NO	NO
AT2G22320	NA	NA	-2.15657	0.592408	NA	NO	NO
AT2G32360	NA	NA	-2.15657	0.592408	NA	NO	NO
AT2G43960	NA	NA	-2.15657	0.592408	NA	NO	NO
AT3G05440	NA	NA	-2.15657	0.592408	NA	NO	NO
AT3G12910	NA	NA	-2.15657	0.592408	NA	NO	NO
AT3G13840	NA	NA	-2.15657	0.592408	NA	NO	NO
AT3G23480	NA	NA	-2.15657	0.592408	NA	NO	NO
AT4G05497	NA	NA	-2.15657	0.592408	NA	NO	NO
AT4G18960	Floral homeotic gene encoding a MADS domain transcription factor. Specifies floral meristem and carpel and stamen identity. Binds CArG box sequences. It is the only C function gene. It interacts genetically with the other homeotic genes to specify the floral organs.	AG	-2.15657	0.592408	NA	NO	NO
AT4G39480	member of CYP96A	CYP96A9	-2.15657	0.592408	NA	NO	NO
AT5G44590	NA	NA	-2.13442	0.311539	NA	NO	NO
AT3G45290	A member of a large family of seven-transmembrane domain proteins specific to plants, homologs of the barley mildew resistance locus o (MLO) protein. The Arabidopsis genome contains 15 genes encoding MLO proteins, with localization in plasma membrane. Phylogenetic analysis revealed four clades of closely-related AtMLO genes. ATMLO3 belongs to the clade IV, with AtMLO2, AtMLO6 and AtMLO12. The gen…	ATMLO3	-2.12765	0.454018	NA	NO	NO
AT5G16980	NA	NA	-2.11471	0.0240369	0.274228	NO	NO
AT1G48267	NA	NA	-2.1106	0.33168	NA	NO	NO
AT5G25750	NA	NA	-2.09864	0.207118	0.717256	NO	NO
AT4G36100	NA	NA	-2.09827	0.464029	NA	NO	NO
AT1G75530	NA	NA	-2.09824	0.46198	NA	NO	NO
AT5G58782	NA	AtcPT6	-2.0942	0.46983	NA	NO	NO
AT2G35830	NA	NA	-2.09017	0.604361	NA	NO	NO
AT2G46840	Member of the plant-specific DUF724 protein family. Arabidopsis has 10 DUF724 proteins. Loss of function mutant has a WT phenotype	ATDUF4	-2.0888	0.17295	0.67655	NO	NO
AT5G47470	NA	UMAMIT7	-2.0864	0.488926	NA	NO	NO
AT5G18090	NA	NA	-2.08409	0.0424239	0.36461	NO	NO
AT1G75430	NA	BLH11	-2.07637	0.144222	0.629801	NO	NO
AT5G56850	NA	NA	-2.07381	0.0366715	0.341943	NO	NO
AT1G71866	NA	NA	-2.06711	0.313903	NA	NO	NO
AT1G67090	NA	RBCS1A	-2.06673	1.98872e-09	1.00634e-06	NO	NO
AT3G53611	NA	NA	-2.06032	0.609765	NA	NO	NO
AT5G52780	NA	NA	-2.06032	0.609765	NA	NO	NO
AT2G18190	NA	NA	-2.05853	0.553163	NA	NO	NO
AT1G76530	NA	PILS4	-2.05848	0.556292	NA	NO	NO
AT2G03580	NA	NA	-2.05848	0.556292	NA	NO	NO
AT1G51020	NA	NA	-2.05845	0.558344	NA	NO	NO
AT4G03438	NA	NA	-2.05845	0.558344	NA	NO	NO
AT5G35407	NA	NA	-2.04757	0.0703143	0.461649	NO	NO
AT1G52343	NA	NA	-2.04666	0.217051	NA	NO	NO
AT2G28180	member of Putative Na+/H+ antiporter family	ATCHX8	-2.04444	0.485413	NA	NO	NO
AT1G32385	NA	NA	-2.04192	0.00955185	0.167658	NO	NO
AT3G44900	member of Putative Na+/H+ antiporter family	ATCHX4	-2.04174	0.186176	0.697538	NO	NO
AT1G21250	cell wall-associated kinase, may function as a signaling receptor of extracellular matrix component such as oligogalacturonides.	AtWAK1	-2.0362	0.184408	0.695102	NO	NO
AT5G01015	NA	NA	-2.02953	0.208801	0.719601	NO	NO
AT2G43470	NA	NA	-2.02891	0.140453	0.622234	NO	NO
AT4G26150	Encodes a member of the GATA factor family of zinc finger transcription factors.	CGA1	-2.02609	9.07822e-05	0.00764398	NO	NO
AT2G45180	NA	NA	-2.02158	7.46891e-10	4.30437e-07	NO	YES
AT1G26815	NA	NA	-2.02142	0.616836	NA	NO	NO
AT1G27461	NA	NA	-2.02142	0.616836	NA	NO	NO
AT1G30710	NA	AtBBE9	-2.02142	0.616836	NA	NO	NO
AT1G32060	NA	PRK	-2.02142	0.616836	NA	NO	NO
AT1G32780	NA	NA	-2.02142	0.616836	NA	NO	NO
AT1G52990	NA	NA	-2.02142	0.616836	NA	NO	NO
AT1G55570	NA	sks12	-2.02142	0.616836	NA	NO	NO
AT1G72460	NA	PRK8	-2.02142	0.616836	NA	NO	NO
AT1G77655	NA	NA	-2.02142	0.616836	NA	NO	NO
AT2G33670	A member of a large family of seven-transmembrane domain proteins specific to plants, homologs of the barley mildew resistance locus o (MLO) protein. The Arabidopsis genome contains 15 genes encoding MLO proteins, with localization in plasma membrane. Phylogenetic analysis revealed four clades of closely-related AtMLO genes. ATMLO5 belongs to the clade III, with AtMLO7, AtMLO8, AtMLO9, and AtMLO1…	ATMLO5	-2.02142	0.616836	NA	NO	NO
AT2G36190	cwINV4 appears to function as a cell wall-localized invertase (that can catalyze the hydrolysis of sucrose into fructose and glucose) based on the phenotype of cwinv4 mutants. cwINV4 transcripts are expressed at high levels in lateral and median nectaries and this enzyme plays an important role in nectar production.	AtCWIN4	-2.02142	0.616836	NA	NO	NO
AT2G40440	NA	NA	-2.02142	0.616836	NA	NO	NO
AT2G41280	Encodes a hydrophilic protein similar to Late Embryogenesis Activated (LEA) proteins expressed during embryogenesis, which are thought to be involved in the acquisition of dessication tolerance.	ATM10	-2.02142	0.616836	NA	NO	NO
AT3G01323	NA	NA	-2.02142	0.616836	NA	NO	NO
AT3G09162	NA	NA	-2.02142	0.616836	NA	NO	NO
AT3G10510	NA	NA	-2.02142	0.616836	NA	NO	NO
AT3G17180	NA	scpl33	-2.02142	0.616836	NA	NO	NO
AT3G25160	NA	NA	-2.02142	0.616836	NA	NO	NO
AT3G26160	putative cytochrome P450	CYP71B17	-2.02142	0.616836	NA	NO	NO
AT3G43990	NA	NA	-2.02142	0.616836	NA	NO	NO
AT3G44240	NA	NA	-2.02142	0.616836	NA	NO	NO
AT3G52130	NA	NA	-2.02142	0.616836	NA	NO	NO
AT3G58290	NA	NA	-2.02142	0.616836	NA	NO	NO
AT4G10210	NA	NA	-2.02142	0.616836	NA	NO	NO
AT4G11700	NA	NA	-2.02142	0.616836	NA	NO	NO
AT4G28000	NA	NA	-2.02142	0.616836	NA	NO	NO
AT4G39610	NA	NA	-2.02142	0.616836	NA	NO	NO
AT5G05910	NA	NA	-2.02142	0.616836	NA	NO	NO
AT5G07550	member of Oleosin-like protein family	ATGRP19	-2.02142	0.616836	NA	NO	NO
AT5G08695	NA	NA	-2.02142	0.616836	NA	NO	NO
AT5G37760	NA	NA	-2.02142	0.616836	NA	NO	NO
AT5G46240	Encodes a potassium channel protein (KAT1). ABA triggers KAT1 endocytosis both in epidermal cells as well as guard cells. Upon removal of ABA, KAT1 is recycled back to the plasma membrane. KAT1 is localized within 0.50.6 &#956;m diameter microdomains at the plasma membrane surface. KAT1 belongs to the Shaker family K+ channel. This family includes five groups based on phylogenetic analysis (FEBS …	AtKAT1	-2.02142	0.616836	NA	NO	NO
AT5G46795	NA	MSP2	-2.02142	0.616836	NA	NO	NO
AT5G55135	NA	NA	-2.02142	0.616836	NA	NO	NO
AT2G19890	NA	NA	-2.01347	0.491799	NA	NO	NO
AT4G13494	NA	NA	-2.01252	0.300906	NA	NO	NO
AT1G73290	NA	scpl5	-2.01174	0.201412	0.713126	NO	NO
AT3G57440	NA	NA	-2.01007	0.0649996	0.445212	NO	NO
AT3G15870	NA	NA	-2.00762	0.510568	NA	NO	NO
AT3G54830	NA	NA	-2.00659	0.0607121	0.433876	NO	NO
AT3G46780	NA	PTAC16	-2.00573	0.237928	0.747018	NO	NO
AT2G30900	Encodes a member of the TBL (TRICHOME BIREFRINGENCE-LIKE) gene family containing a plant-specific DUF231 (domain of unknown function) domain. TBL gene family has 46 members, two of which (TBR/AT5G06700 and TBL3/AT5G01360) have been shown to be involved in the synthesis and deposition of secondary wall cellulose, presumably by influencing the esterification state of pectic polymers. A nomenclature…	TBL43	-1.99907	0.249276	NA	NO	NO
AT1G20795	NA	NA	-1.99298	0.575006	NA	NO	NO
AT5G44620	member of CYP706A	CYP706A3	-1.99049	0.622479	NA	NO	NO
AT5G45820	Encodes a CBL-interacting serine/threonine protein kinase comprised of an N-terminal kinase catalytic domain similar to SNF1/AMPK and a unique C-terminal regulatory domain.	CIPK20	-1.99049	0.622479	NA	NO	NO
AT5G51950	NA	NA	-1.99049	0.622479	NA	NO	NO
AT1G07330	NA	NA	-1.99049	0.622479	NA	NO	NO
AT1G08100	Encodes a high-affinity nitrate transporter.	ACH2	-1.99049	0.622479	NA	NO	NO
AT1G33811	NA	NA	-1.99049	0.622479	NA	NO	NO
AT2G02720	NA	NA	-1.99049	0.622479	NA	NO	NO
AT2G23260	NA	UGT84B1	-1.99049	0.622479	NA	NO	NO
AT3G26110	NA	NA	-1.99049	0.622479	NA	NO	NO
AT3G43970	NA	NA	-1.99049	0.622479	NA	NO	NO
AT3G50808	NA	NA	-1.99049	0.622479	NA	NO	NO
AT4G03298	NA	NA	-1.99049	0.622479	NA	NO	NO
AT1G32080	NA	AtLrgB	-1.98777	0.297371	NA	NO	NO
AT1G27280	NA	NA	-1.98225	0.509835	NA	NO	NO
AT5G07571	NA	NA	-1.98177	0.0574559	0.423872	NO	NO
AT5G62320	Encodes a putative transcription factor (MYB99).	ATMYB99	-1.98052	0.0931303	0.516817	NO	NO
AT4G37483	NA	NA	-1.97	0.179285	0.686785	NO	NO
AT1G12630	encodes a member of the DREB subfamily A-4 of ERF/AP2 transcription factor family. The protein contains one AP2 domain. There are 17 members in this subfamily including TINY.	NA	-1.96289	0.225718	0.735934	NO	NO
AT3G21150	Encodes a protein with a B-box domain predicted to act as a transcription factor. Expression of the BBX32 gene is affected by monochromatic red light.	AtBBX32	-1.9624	0.302084	NA	NO	NO
AT3G56220	NA	NA	-1.96101	1.03776e-07	3.52956e-05	NO	NO
AT1G02965	NA	NA	-1.95907	0.628234	NA	NO	NO
AT1G15045	hypothetical protein	NA	-1.95907	0.628234	NA	NO	NO
AT1G26780	Encodes LOF1 (LATERAL ORGAN FUSION1), a MYB-domain transcription factor expressed in organ boundaries. Functions in boundary specification, meristem initiation and maintenance, and organ patterning. Also see LOF2 (At1g69560).	AtMYB117	-1.95907	0.628234	NA	NO	NO
AT1G29430	NA	SAUR62	-1.95907	0.628234	NA	NO	NO
AT1G49120	encodes a member of the ERF (ethylene response factor) subfamily B-6 of ERF/AP2 transcription factor family. The protein contains one AP2 domain. There are 12 members in this subfamily including RAP2.11.	CRF9	-1.95907	0.628234	NA	NO	NO
AT1G54760	NA	AGL85	-1.95907	0.628234	NA	NO	NO
AT1G56040	NA	NA	-1.95907	0.628234	NA	NO	NO
AT2G03310	NA	NA	-1.95907	0.628234	NA	NO	NO
AT2G07706	NA	NA	-1.95907	0.628234	NA	NO	NO
AT2G24340	NA	NA	-1.95907	0.628234	NA	NO	NO
AT2G24735	NA	NA	-1.95907	0.628234	NA	NO	NO
AT2G32275	NA	NA	-1.95907	0.628234	NA	NO	NO
AT3G01313	NA	NA	-1.95907	0.628234	NA	NO	NO
AT3G06220	NA	NA	-1.95907	0.628234	NA	NO	NO
AT3G14210	A semidominant QTL which has an epistatic effect on the Epithiospecifier gene. Represses nitrile formation and favors isothiocyanate production during glucosinolate hydrolysis. The functional allele deters the insect herbivory T. ni.	ESM1	-1.95907	0.628234	NA	NO	NO
AT3G20865	Encodes a putative arabinogalactan-protein (AGP40).	AGP40	-1.95907	0.628234	NA	NO	NO
AT3G21870	NA	CYCP2;1	-1.95907	0.628234	NA	NO	NO
AT3G36659	NA	NA	-1.95907	0.628234	NA	NO	NO
AT3G45110	NA	NA	-1.95907	0.628234	NA	NO	NO
AT3G50540	NA	NA	-1.95907	0.628234	NA	NO	NO
AT3G58880	NA	NA	-1.95907	0.628234	NA	NO	NO
AT4G15210	cytosolic beta-amylase expressed in rosette leaves and inducible by sugar. RAM1 mutants have reduced beta amylase in leaves and stems.	AT-BETA-AMY	-1.95907	0.628234	NA	NO	NO
AT4G15755	NA	NA	-1.95907	0.628234	NA	NO	NO
AT4G16030	NA	NA	-1.95907	0.628234	NA	NO	NO
AT4G19000	The C-terminal portion of this protein has homology to the C-termini of the IWS1 (Interacts With Spt6) proteins found in yeast and humans.	ATIWS2	-1.95907	0.628234	NA	NO	NO
AT4G29548	NA	NA	-1.95907	0.628234	NA	NO	NO
AT5G06043	NA	NA	-1.95907	0.628234	NA	NO	NO
AT5G17470	NA	NA	-1.95907	0.628234	NA	NO	NO
AT5G39750	NA	AGL81	-1.95907	0.628234	NA	NO	NO
AT5G50470	NA	NF-YC7	-1.95907	0.628234	NA	NO	NO
AT5G60910	MADS box gene negatively regulated by APETALA1	AGL8	-1.95907	0.628234	NA	NO	NO
AT2G36030	NA	NA	-1.95014	0.261721	NA	NO	NO
AT1G13610	NA	NA	-1.93905	0.122739	0.58745	NO	NO
AT1G52342	NA	NA	-1.93204	0.0011655	0.0455189	NO	NO
AT3G48960	NA	NA	-1.92897	0.358009	NA	NO	NO
AT2G01240	NA	NA	-1.92871	0.159496	0.656698	NO	NO
AT4G23320	Encodes a cysteine-rich receptor-like protein kinase.	CRK24	-1.92503	0.444966	NA	NO	NO
AT5G53210	Encodes a basic helix-loop-helix (bHLH) transcription factor that is necessary and sufficient for the asymmetric divisions that establish the stomatal lineage in Arabidopsis thaliana. Expression of SPCH in young epidermal cells allows these cells to make asymmetric divisions. SPCH is a substrate of a kinase MPK3 and MPK6.	SPCH	-1.92413	0.123228	0.588943	NO	NO
AT1G78840	NA	NA	-1.92088	0.378926	NA	NO	NO
AT1G54020	NA	NA	-1.90939	0.182412	0.691866	NO	NO
AT1G74540	member of CYP98A	CYP98A8	-1.89456	0.353564	NA	NO	NO
AT1G03630	Encodes for a protein with protochlorophyllide oxidoreductase activity. The enzyme is NADPH- and light-dependent.	POR	-1.8927	0.100305	0.533325	NO	NO
AT1G26390	NA	AtBBE4	-1.88799	NA	NA	NO	NO
AT2G46480	Encodes a protein with putative galacturonosyltransferase activity.	GAUT2	-1.867	0.0960499	0.524683	NO	NO
AT1G70830	NA	MLP28	-1.86577	0.54789	NA	NO	NO
AT1G11340	NA	NA	-1.85811	0.207671	0.717815	NO	NO
AT1G15980	encodes a novel subunit of the chloroplast NAD(P)H dehydrogenase complex, involved in cyclic electron flow around photosystem I to produce ATP.	NDF1	-1.85751	0.0651754	0.445955	NO	NO
AT1G29395	Integral membrane protein in the inner envelope of chloroplasts. Provide freezing tolerance. Expression is induced by short-term cold-treatment, water deprivation, and abscisic acid treatment.	COR413-TM1	-1.8489	0.0568691	0.421887	NO	NO
AT1G22080	NA	NA	-1.8441	0.281912	NA	NO	NO
AT1G48100	NA	PGX3	-1.83959	0.0121303	0.191381	NO	NO
AT2G31335	NA	NA	-1.83752	0.185297	0.696062	NO	NO
AT5G23600	NA	NA	-1.83211	0.466133	NA	NO	NO
AT3G20555	NA	NA	-1.83211	0.466133	NA	NO	NO
AT4G36850	NA	NA	-1.8271	0.000172536	0.0123435	NO	NO
AT4G11590	NA	NA	-1.82534	0.349613	NA	NO	NO
AT3G01500	Encodes a putative beta-carbonic anhydrase betaCA1. Together with betaCA4 (At1g70410) regulates CO2-controlled stomatal movements in guard cells.	ATBCA1	-1.81637	0.449978	NA	NO	NO
AT2G39510	NA	UMAMIT14	-1.81422	2.15881e-07	6.3984e-05	NO	NO
AT4G28750	mutant has Decreased effective quantum yield of photosystem II; Pale green plants; Reduced growth rate; Subunit E of Photosystem I	PSAE-1	-1.81397	0.00577972	0.12609	NO	NO
AT5G66590	NA	NA	-1.80822	7.97931e-08	2.77999e-05	NO	YES
AT1G65330	Type I MADS-box protein, regulated by MEA and FIE, expressed transiently after fertilization in embryo and endosperm.	AGL37	-1.80008	0.382908	0.863312	NO	NO
AT4G20690	NA	NA	-1.79995	0.428588	NA	NO	NO
AT4G14104	NA	NA	-1.79989	0.565286	NA	NO	NO
AT5G61180	NA	NA	-1.79417	0.327253	0.829001	NO	NO
AT5G25130	putative cytochrome P450	CYP71B12	-1.79176	0.285657	0.794801	NO	NO
AT5G58780	NA	AtcPT5	-1.78772	0.0612872	0.435367	NO	NO
AT2G30730	NA	NA	-1.78258	0.628206	NA	NO	NO
AT5G42800	dihydroflavonol reductase. Catalyzes the conversion of dihydroquercetin to leucocyanidin in the biosynthesis of anthocyanins.	DFR	-1.78258	0.628206	NA	NO	NO
AT1G21240	encodes a wall-associated kinase	WAK3	-1.78241	0.62613	NA	NO	NO
AT1G65800	encodes a putative receptor-like serine/threonine protein kinases that is similar to brassica self-incompatibility (S) locus. expressed in specifically in cotyledons, leaves, and sepals, in correlation with the maturation of these structures.	ARK2	-1.78241	0.62613	NA	NO	NO
AT1G68090	Encodes a calcium-binding protein annexin (AnnAt5).	ANN5	-1.78215	0.622971	NA	NO	NO
AT4G12360	NA	NA	-1.78215	0.622971	NA	NO	NO
AT2G19440	NA	NA	-1.7806	0.117053	0.573572	NO	NO
AT4G00210	NA	LBD31	-1.78059	0.0214599	0.25813	NO	NO
AT1G07460	NA	NA	-1.77959	0.150468	0.640129	NO	NO
AT1G20375	NA	NA	-1.77935	0.419716	NA	NO	NO
AT1G62500	NA	NA	-1.76794	0.00508165	0.116625	NO	NO
AT3G14950	NA	TTL2	-1.76046	0.53211	NA	NO	NO
AT4G39510	member of CYP96A	CYP96A12	-1.7566	1.20783e-05	0.00157603	NO	NO
AT4G30180	NA	NA	-1.75636	0.000323817	0.0191402	NO	NO
AT5G19473	NA	NA	-1.75603	0.446932	NA	NO	NO
AT3G48346	NA	NA	-1.75603	0.446932	NA	NO	NO
AT3G12460	NA	NA	-1.75513	0.562615	NA	NO	NO
AT1G54780	Encodes a thylakoid lumen protein regulating photosystem II repair cycle.	AtTLP18.3	-1.7455	7.9982e-06	0.00112121	NO	NO
AT5G43450	encodes a protein whose sequence is similar to ACC oxidase	NA	-1.7454	0.00340734	0.0923443	NO	NO
AT4G11890	NA	ARCK1	-1.74537	0.580637	NA	NO	NO
AT1G07473	NA	NA	-1.73533	0.197576	0.709898	NO	NO
AT2G32530	encodes a gene similar to cellulose synthase	ATCSLB03	-1.73528	0.0943455	0.520488	NO	NO
AT4G03360	NA	NA	-1.7333	0.169414	0.67174	NO	NO
AT2G18969	NA	NA	-1.73033	0.0107532	0.178257	NO	NO
AT2G24270	Encodes a protein with non-phosphorylating NADP-dependent glyceraldehyde-3-phosphate dehydrogenase activity. The activity of the enzyme was determined from leaf extracts; the enzyme has not been purified to confirm activity.	ALDH11A3	-1.72583	0.234767	0.744332	NO	NO
AT1G44575	Encoding PSII-S (CP22), a ubiquitous pigment-binding protein associated with photosystem II (PSII) of higher plants. Involved in nonphotochemical quenching rather than in photosynthesis. Mutant has a normal violaxanthin cycle but has a limited capacity of quenching singlet excited chlorophylls and is tolerant to lipid peroxidation.	CP22	-1.71424	0.00315419	0.0874865	NO	NO
AT1G62510	NA	NA	-1.71376	0.231466	0.741738	NO	NO
AT1G20870	NA	IDM3	-1.71365	0.0264452	0.28853	NO	NO
AT3G10570	member of CYP77A	CYP77A6	-1.697	0.302407	0.809365	NO	NO
AT1G54470	Encodes a Cf-like gene in Arabidopsis that confers downy mildew resistance to several isolates of Peronospora parasitica.	RPP27	-1.69451	0.0944289	0.520488	NO	NO
AT1G56085	NA	NA	-1.69176	0.187349	0.698961	NO	NO
AT2G07774	NA	NA	-1.69146	0.432797	NA	NO	NO
AT2G44890	member of CYP704A	CYP704A1	-1.69001	0.585528	NA	NO	NO
AT4G39180	encodes a protein that complements the function of a sec14(ts) mutant of S. cerevisiae	ATSEC14	-1.69001	0.585528	NA	NO	NO
AT3G09580	NA	NA	-1.68049	0.0304296	0.307214	NO	NO
AT3G63160	NA	OEP6	-1.67966	0.381519	NA	NO	NO
AT3G19595	NA	NA	-1.67133	0.449973	NA	NO	NO
AT2G43795	NA	NA	-1.6701	0.534796	NA	NO	NO
AT5G23660	homolog of the Medicago nodulin MTN3	AtSWEET12	-1.66768	0.016857	0.229482	NO	NO
AT5G53380	NA	NA	-1.66739	0.020568	0.254609	NO	NO
AT5G61455	NA	NA	-1.66128	0.339071	0.837317	NO	NO
AT3G49120	Class III peroxidase Perx34. Expressed in roots, leaves and stems. Located in the cell wall. Involved in cell elongation. Expression activated by light. May play a role in generating H2O2 during defense response.	ATPCB	-1.65978	3.02289e-08	1.20608e-05	NO	NO
AT3G53530	NA	NAKR3	-1.65582	0.165378	0.665974	NO	NO
AT3G20680	NA	NA	-1.65336	0.0103333	0.173894	NO	NO
AT1G73830	NA	BEE3	-1.65122	0.37211	0.857528	NO	NO
AT1G51110	NA	NA	-1.64973	0.0550966	0.41457	NO	NO
AT5G61120	NA	NA	-1.64763	0.363683	NA	NO	NO
AT3G14735	NA	NA	-1.64557	0.436595	NA	NO	NO
AT1G43310	NA	NA	-1.64389	0.657167	NA	NO	NO
AT5G15950	NA	SAMDC2	-1.64383	0.660458	NA	NO	NO
AT5G24420	NA	PGL5	-1.64383	0.660458	NA	NO	NO
AT4G07350	NA	NA	-1.64382	0.660458	NA	NO	NO
AT5G61720	NA	NA	-1.64378	0.662622	NA	NO	NO
AT1G67290	NA	GLOX1	-1.64378	0.662622	NA	NO	NO
AT5G55620	NA	NA	-1.6434	0.302119	0.808993	NO	NO
AT4G36791	NA	NA	-1.64013	0.219411	0.729736	NO	NO
AT1G21460	NA	AtSWEET1	-1.63954	0.233361	0.742911	NO	NO
AT1G69560	Encodes LOF2 (LATERAL ORGAN FUSION2), a MYB-domain transcription factor expressed in organ boundaries. Functions in boundary specification, meristem initiation and maintenance, and organ patterning. Also see LOF1 (At1g26780).	ATMYB105	-1.63813	0.0903669	0.509799	NO	NO
AT1G77790	NA	NA	-1.63568	0.407906	NA	NO	NO
AT5G50570	NA	SPL13	-1.63377	0.408357	NA	NO	NO
AT5G47600	NA	NA	-1.63296	0.0377905	0.347955	NO	NO
AT1G06260	NA	NA	-1.6312	0.414913	NA	NO	NO
AT2G30570	Encodes a protein similar to photosystem II reaction center subunit W.	PSBW	-1.62832	8.80075e-07	0.000192199	NO	NO
AT1G53990	Contains lipase signature motif and GDSL domain.	GLIP3	-1.6256	0.021277	0.257696	NO	NO
AT4G09870	NA	NA	-1.62532	0.601212	NA	NO	NO
AT4G32580	NA	NA	-1.62532	0.601212	NA	NO	NO
AT5G16350	NA	NA	-1.62437	0.464971	NA	NO	NO
AT5G53950	Transcriptional activator of the NAC gene family, with CUC1 redundantly required for embryonic apical meristem formation, cotyledon separation and expression of STM. Proper timing of CUC2 expression is required to maintain the phyllotactic pattern initiated in the meristem. CUC2 expression in leaf sinus region is required for serration and the extent of serration is modulated by mir164A mediated …	ANAC098	-1.62219	0.545119	NA	NO	NO
AT1G61520	PSI type III chlorophyll a/b-binding protein (Lhca3*1)	LHCA3	-1.61316	3.40001e-05	0.00350945	NO	NO
AT5G46915	NA	NA	-1.61304	0.260237	0.772542	NO	NO
AT1G74875	NA	NA	-1.61138	0.600949	NA	NO	NO
AT1G49010	NA	MYBS1	-1.60929	0.405757	NA	NO	NO
AT5G08730	NA	ARI16	-1.60491	0.609083	NA	NO	NO
AT5G62210	NA	NA	-1.60304	0.10507	0.544563	NO	NO
AT1G78440	Encodes a gibberellin 2-oxidase that acts on C19 gibberellins.	ATGA2OX1	-1.60251	0.0348286	0.332837	NO	NO
AT5G62840	NA	NA	-1.60226	0.13291	0.609118	NO	NO
AT5G16920	NA	NA	-1.60113	0.0735245	0.471388	NO	NO
AT5G43640	NA	NA	-1.59882	0.450776	NA	NO	NO
AT2G23672	NA	NA	-1.59853	0.199432	0.711228	NO	NO
AT1G27140	Encodes glutathione transferase belonging to the tau class of GSTs. Naming convention according to Wagner et al. (2002).	ATGSTU14	-1.59817	7.5169e-05	0.00660818	NO	NO
AT1G65483	NA	NA	-1.59729	0.184015	0.694499	NO	NO
AT2G29310	NA	NA	-1.59727	0.398124	0.871157	NO	NO
AT5G11360	NA	NA	-1.592	0.487202	NA	NO	NO
AT4G03295	NA	NA	-1.58138	0.322692	0.82419	NO	NO
AT1G52650	NA	NA	-1.5796	0.672871	NA	NO	NO
AT2G39790	NA	NA	-1.5796	0.672871	NA	NO	NO
AT5G28030	NA	DES1	-1.57936	0.676225	NA	NO	NO
AT5G35510	NA	NA	-1.57936	0.676225	NA	NO	NO
AT1G07850	NA	NA	-1.5792	0.678424	NA	NO	NO
AT2G17860	NA	NA	-1.5792	0.678424	NA	NO	NO
AT3G20180	NA	NA	-1.5792	0.678424	NA	NO	NO
AT1G70260	NA	RTP1	-1.57776	0.181294	0.690257	NO	NO
AT5G42760	NA	NA	-1.57037	0.175652	0.68066	NO	NO
AT1G50280	NA	BPH1	-1.56588	0.0915669	0.513304	NO	NO
AT1G35420	NA	NA	-1.56443	0.202457	0.713718	NO	NO
AT3G19310	NA	NA	-1.56338	0.306468	0.812456	NO	NO
AT5G10150	NA	SOK2	-1.55756	0.164389	0.664181	NO	NO
AT4G25830	NA	CASPL2C1	-1.5538	0.00360247	0.0935831	NO	NO
AT1G13310	NA	NA	-1.55143	0.185261	0.696062	NO	NO
AT3G26060	encodes periredoxin Q which decomposes peroxides and plays a role in the protection of the photosynthetic apparatus	ATPRX	-1.5471	6.14109e-07	0.000147542	NO	NO
AT4G20900	ms5 mutants are male sterile, pollen tetrads undergo an extra round of division after meiosis II without chromosome replication, resulting in chromosome abnormalities. Gene product has some similarity to SCP1, a rat synaptonemal complex protein.	MS5	-1.54466	0.61876	NA	NO	NO
AT3G42850	NA	ARA2	-1.54257	0.352239	NA	NO	NO
AT4G32080	NA	NA	-1.54238	0.513062	NA	NO	NO
AT1G14920	Similar to a putative transcription factor and transcriptional coactivators. Repressor of GA responses and involved in gibberellic acid mediated signaling. Member of the DELLA proteins that restrain the cell proliferation and expansion that drives plant growth. The protein undergoes degradation in response to GA via the 26S proteasome. GAI may be involved in reducing ROS accumulation in response …	GAI	-1.54144	3.10914e-16	3.58363e-13	NO	NO
AT4G22485	Encodes a Protease inhibitor/seed storage/LTP family protein	NA	-1.54106	0.11257	0.56209	NO	NO
AT2G44250	NA	NA	-1.53947	0.634941	NA	NO	NO
AT5G60060	NA	NA	-1.53564	0.0817745	0.491476	NO	NO
AT5G59370	Encodes one of eight Arabidopsis actins. ACT4 belongs to the reproductive actin subclass which is predominantly expressed in developing and reproductive tissues, such as pollen, pollen tubes, ovules, and developing seeds. Expression of the ACT4/GUS fusion was restricted to young vascular tissues, tapetum, and developing and mature pollen.	ACT4	-1.5352	0.36066	0.850296	NO	NO
AT2G18550	Encodes a homeodomain leucine zipper class I (HD-Zip I) protein.	ATHB21	-1.53279	0.0136827	0.204079	NO	NO
AT2G03230	NA	NA	-1.53266	0.212545	0.724834	NO	NO
AT4G16240	NA	NA	-1.53107	0.5029	NA	NO	NO
AT1G26590	NA	NA	-1.53057	0.0674148	0.451325	NO	NO
AT1G75690	NA	LQY1	-1.52855	0.051244	0.402255	NO	NO
AT4G00480	MYC-related protein with a basic helix-loop-helix motif at the C-terminus and a region similar to the maize B/R family at the N-terminus	ATMYC1	-1.52847	0.00118715	0.045967	NO	NO
AT3G45430	NA	LecRK-I.5	-1.52713	0.048541	0.390947	NO	NO
AT3G47750	member of ATH subfamily	ABCA4	-1.52256	0.494693	0.91125	NO	NO
AT3G52540	NA	ATOFP18	-1.51712	0.0695874	0.458327	NO	NO
AT5G53200	NA	TRY	-1.5156	0.223175	0.733558	NO	NO
AT3G14490	NA	NA	-1.51541	0.116006	0.570461	NO	NO
AT1G47890	NA	AtRLP7	-1.51493	0.0403392	0.357227	NO	NO
AT1G58270	ZW9 mRNA, complete cds	ZW9	-1.51323	0.0150721	0.215445	NO	YES
AT1G74890	Encodes a nuclear response regulator that acts as a negative regulator in cytokinin-mediated signal transduction. Transcript accumulates in leaves and roots in response to cytokinin treatment.	ARR15	-1.50995	0.412201	0.877801	NO	NO
AT4G04760	NA	NA	-1.50924	0.0851018	0.499122	NO	NO
AT4G03280	Encodes the Rieske FeS center of cytochrome b6f complex. Gene is expressed in shoot but not in root. Mutant has reduced electron transport at saturating light intensities and Q-cycle activity is hypersensitive to acidification of the thylakoid lumen.	PETC	-1.50812	0.000250593	0.0158026	NO	NO
AT5G14980	NA	MAGL14	-1.50341	0.452157	NA	NO	NO
AT1G60630	NA	NA	-1.50264	0.0070534	0.140932	NO	NO
AT1G70220	NA	NA	-1.50114	0.153107	0.644766	NO	NO
AT2G29350	senescence-associated gene SAG13 encoding a short-chain alcohol dehydrogenase	SAG13	-1.50081	NA	NA	NO	NO
AT1G48670	NA	NA	-1.49666	0.00284378	0.0811552	NO	NO
AT5G20225	NA	NA	-1.49432	0.480002	NA	NO	NO
AT5G64040	Encodes the only subunit of photosystem I located entirely in the thylakoid lumen. May be involved in the interaction between plastocyanin and the photosystem I complex.	PSAN	-1.49359	0.000395671	0.0217745	NO	NO
AT3G59190	NA	NA	-1.49172	0.386205	0.865544	NO	NO
AT3G47030	NA	NA	-1.49027	0.145257	0.630791	NO	NO
AT3G03450	Encodes a DELLA protein, a member of the GRAS superfamily of putative transcription factors. DELLA proteins restrain the cell proliferation and expansion that drives plant growth. Negative regulator of the response to GA in controlling seed germination. GA triggers the degradation of RGL2 protein in a process blocked by both proteasome inhibitors and serine/threonine phosphatase inhibitors. The p…	RGL2	-1.49021	1.49278e-06	0.000292176	NO	NO
AT1G09750	NA	NA	-1.49017	2.26894e-07	6.53802e-05	NO	NO
AT3G21210	NA	NA	-1.48835	0.170489	0.673355	NO	NO
AT4G28365	NA	AtENODL3	-1.4875	0.466004	NA	NO	NO
AT2G05100	Lhcb2.1 protein encoding a subunit of the light harvesting complex II. Member of a gene family with high degree of sequence similarity. Initially LHCB2.3 was considered as a separate gene but appears to be an allele of LHCB2.1.	LHCB2	-1.48495	0.195571	0.709517	NO	NO
AT1G02952	NA	NA	-1.48123	0.199993	0.711927	NO	NO
AT1G33055	NA	NA	-1.47867	0.078439	0.484112	NO	NO
AT5G20410	Encodes a type B monogalactosyldiacylglycerol (MGDG) synthase. Strongly induced by phosphate deprivation, and in non-photosynthetic tissues. Does not contribute to galactolipid synthesis under Pi-sufficient conditions but does under Pi starvation.	ATMGD2	-1.47807	0.00217592	0.0681931	NO	NO
AT1G33100	NA	NA	-1.47511	0.00738789	0.144208	NO	NO
AT5G06650	NA	GIS2	-1.47307	0.247253	0.758839	NO	NO
AT3G61210	NA	NA	-1.46948	0.0546894	0.41314	NO	NO
AT2G39730	Rubisco activase, a nuclear-encoded chloroplast protein that consists of two isoforms arising from alternative splicing in most plants. Required for the light activation of rubisco.	RCA	-1.46947	1.30952e-06	0.000263773	NO	NO
AT5G04390	NA	NA	-1.46797	0.053816	0.411239	NO	NO
AT3G46760	NA	LecRK-S.3	-1.46185	0.0207928	0.255713	NO	NO
AT4G39000	NA	AtGH9B17	-1.46035	0.00551725	0.12295	NO	NO
AT2G04070	NA	NA	-1.46029	NA	NA	NO	NO
AT1G21202	NA	NA	-1.45922	0.409642	0.87716	NO	NO
AT1G34480	NA	NA	-1.45859	0.429188	NA	NO	NO
AT4G22217	Encodes a defensin-like (DEFL) family protein.	NA	-1.45508	0.0355855	0.337428	NO	NO
AT1G12900	NA	GAPA-2	-1.45278	0.0415263	0.360786	NO	NO
AT1G22600	NA	NA	-1.44122	0.432624	0.88631	NO	NO
AT1G29930	Subunit of light-harvesting complex II (LHCII),which absorbs light and transfers energy to the photosynthetic reaction center.	AB140	-1.43568	1.64172e-05	0.00202743	NO	NO
AT1G03660	NA	NA	-1.43408	0.000236102	0.0152598	NO	NO
AT3G19320	NA	NA	-1.43264	3.72813e-05	0.00370084	NO	NO
AT1G15772	NA	NA	-1.43246	0.488209	NA	NO	NO
AT5G49180	Encodes a putative pectin methylesterase. The gene is preferentially expressed in floral buds.	PME58	-1.43202	0.657296	NA	NO	NO
AT1G21500	NA	NA	-1.43202	0.657297	NA	NO	NO
AT4G31330	NA	NA	-1.43094	0.00134306	0.0494138	NO	NO
AT5G20670	NA	NA	-1.42637	0.14223	0.626499	NO	NO
AT2G46830	Encodes a transcriptional repressor that performs overlapping functions with LHY in a regulatory feedback loop that is closely associated with the circadian oscillator of Arabidopsis. Binds to the evening element in the promoter of TOC1 and represses TOC1 transcription. CCA1 and LHY colocalize in the nucleus and form heterodimers in vivo. CCA1 and LHY function synergistically in regulating circad…	AtCCA1	-1.42357	0.0360551	0.339092	NO	NO
AT1G22160	NA	NA	-1.42147	0.0244062	0.276395	NO	NO
AT1G76080	Encodes a thioredoxin localized in chloroplast stroma. Known as CDSP32 (CHLOROPLASTIC DROUGHT-INDUCED STRESS PROTEIN OF 32 KD).	ATCDSP32	-1.42049	0.000241098	0.0154862	NO	NO
AT5G49130	NA	bige1b	-1.4199	0.0674995	0.451392	NO	NO
AT2G37460	NA	UMAMIT12	-1.41803	2.82611e-08	1.14967e-05	NO	NO
AT1G64970	gamma-tocopherol methyltransferase (g-TMT) mRNA, nuclear; mutant has Deficient in alpha and beta tocopherol; Accumulates gamma tocopherol in leaves	G-TMT	-1.41124	0.00358089	0.0935831	NO	NO
AT4G37560	NA	NA	-1.4095	0.299779	0.806963	NO	NO
AT5G13770	NA	NA	-1.40787	0.00243873	0.0733281	NO	NO
AT5G28500	NA	NA	-1.40736	0.00438091	0.105574	NO	NO
AT4G30097	NA	NA	-1.40724	0.273375	0.78415	NO	NO
AT2G34420	Photosystem II type I chlorophyll a/b-binding protein	LHB1B2	-1.40589	0.0173117	0.231867	NO	NO
AT3G55330	NA	PPL1	-1.40576	0.173241	0.676752	NO	NO
AT1G61290	member of SYP12 Gene Family	ATSYP124	-1.40438	0.295323	0.802383	NO	NO
AT4G33145	NA	NA	-1.40407	0.122288	0.586477	NO	NO
AT1G67770	Similar to terminal ear1 in Zea mays. A member of mei2-like gene family; phylogenetic analysis revealed that TEL2 belongs to the third clade of mei2-like proteins (TEL clade), with conserved two N-terminal RNA recognition motifs (RRM), in addition to the C-terminal RRM, shared among all mei2-like proteins. Expression patterns were similar to TEL1, with lower expression levels in most tissues exam…	TEL2	-1.40222	0.0859214	0.501115	NO	NO
AT5G46900	NA	NA	-1.40179	0.0738836	0.472232	NO	YES
AT5G57030	Lutein-deficient 2 (LUT2) required for lutein biosynthesis, member of the xanthophyll class of carotenoids. Encodes lycopene epsilon cyclase	LUT2	-1.40119	0.000139659	0.0103853	NO	NO
AT5G42120	NA	LecRK-S.6	-1.40079	0.508095	0.916229	NO	NO
AT4G36280	NA	AtMORC2	-1.39557	0.201266	0.713126	NO	NO
AT5G44760	NA	NA	-1.39229	0.554564	NA	NO	NO
AT4G39010	NA	AtGH9B18	-1.39116	0.0613642	0.435367	NO	NO
AT1G29910	member of Chlorophyll a/b-binding protein family	AB180	-1.38736	0.0614428	0.435367	NO	NO
AT1G74880	Encodes subunit NDH-O of NAD(P)H:plastoquinone dehydrogenase complex (Ndh complex) present in the thylakoid membrane of chloroplasts. This subunit is thought to be required for Ndh complex assembly.	NDH-O	-1.384	0.0529137	0.409383	NO	NO
AT4G01890	NA	NA	-1.38295	0.270609	0.781523	NO	NO
AT4G27030	Encodes an unusual palmitate desaturase that is highly substrate specific. It introduces a delta-3 trans double bond at palmitate at the sn-2 position of phosphatidylglycerol.	FAD4	-1.37965	0.000301329	0.018309	NO	NO
AT2G45350	Encodes a member of a PCMP (plant combinatorial and modular protein) family (PCMP-E subfamily) with 11 pentatricopeptide (PPR) repeats. The protein is involved in RNA editing of the initiation codon of ndhD in the chloroplast.	CRR4	-1.3791	0.275439	0.786326	NO	NO
AT2G23550	Encodes a protein predicted to act as a carboxylesterase. It has similarity to the SABP2 methyl salicylate esterase from tobacco but no enzymatic activity has been identified for this protein.	ABE1	-1.3778	0.43922	0.888158	NO	NO
AT2G04570	NA	NA	-1.37517	0.619358	NA	NO	NO
AT2G25409	NA	NA	-1.37508	0.537264	NA	NO	NO
AT4G05180	Encodes the PsbQ subunit of the oxygen evolving complex of photosystem II.	PSBQ	-1.37454	0.000365532	0.0206542	NO	NO
AT1G09370	NA	NA	-1.37449	0.357076	0.848868	NO	NO
AT4G02770	Encodes a protein predicted by sequence similarity with spinach PsaD to be photosystem I reaction center subunit II (PsaD1)	PSAD-1	-1.37247	3.70267e-05	0.00369324	NO	NO
AT2G41180	NA	SIB2	-1.37012	0.0115083	0.184944	NO	NO
AT2G16210	NA	REM24	-1.36691	0.307186	0.813038	NO	NO
AT1G73220	NA	AtOCT1	-1.36385	0.00360521	0.0935831	NO	NO
AT5G13670	NA	UMAMIT15	-1.3618	0.272167	0.783108	NO	NO
AT3G62499	NA	NA	-1.35872	0.197945	0.709898	NO	NO
AT5G05965	NA	NA	-1.35289	0.212696	0.724897	NO	NO
AT3G02500	NA	NA	-1.35154	0.591034	NA	NO	NO
AT5G44440	NA	NA	-1.34807	0.0574524	0.423872	NO	NO
AT1G64680	NA	NA	-1.34742	0.323476	0.82548	NO	NO
AT4G11460	Encodes a cysteine-rich receptor-like protein kinase.	CRK30	-1.34639	0.393606	0.869245	NO	NO
AT5G49138	NA	NA	-1.34565	0.121213	0.58349	NO	NO
AT2G32640	NA	LCYB	-1.34553	0.0178504	0.23484	NO	NO
AT2G26040	Encodes a member of the PYR (pyrabactin resistance )/PYL(PYR1-like)/RCAR (regulatory components of ABA receptor) family proteins with 14 members. PYR/PYL/RCAR family proteins function as abscisic acid sensors. Mediate ABA-dependent regulation of protein phosphatase 2Cs ABI1 and ABI2.	PYL2	-1.34531	8.03967e-08	2.77999e-05	NO	NO
AT5G39030	NA	MDS4	-1.33877	0.105031	0.544497	NO	NO
AT1G79040	Encodes for the 10 kDa PsbR subunit of photosystem II (PSII). This subunit appears to be involved in the stable assembly of PSII, particularly that of the oxygen-evolving complex subunit PsbP. Mutants defective in this gene have reduced amounts of subunits PsbP and PsbQ in PSII. In turn, assembly of PsbR is dependent on the presence of PsbJ.	PSBR	-1.33744	2.91122e-05	0.00316226	NO	YES
AT1G04580	Encodes aldehyde oxidase AAO4 preferentially expressed in developing seeds.	AAO4	-1.33703	0.125501	0.593519	NO	NO
AT5G36800	NA	NA	-1.33635	0.57462	NA	NO	NO
AT3G57640	NA	NA	-1.3359	0.0416487	0.36124	NO	NO
AT1G14430	NA	NA	-1.33572	0.0829628	0.496031	NO	NO
AT4G08570	NA	HIPP24	-1.33458	0.0533493	0.410548	NO	NO
AT4G28530	NA	anac074	-1.33294	0.0678139	0.452245	NO	NO
AT1G77860	mutant has Altered morphology of pollen exine wall; Seven-Path Transmembrane Protein	KOM	-1.33157	0.0999616	0.532807	NO	NO
AT5G16570	Encodes a cytosolic glutamine synthetase, the enzyme has high affinity with substrate ammonium	GLN1;4	-1.32938	6.63406e-06	0.000969274	NO	NO
AT3G47250	NA	NA	-1.32916	0.0027246	0.0788385	NO	NO
AT1G06680	Encodes a 23 kD extrinsic protein that is part of photosystem II and participates in the regulation of oxygen evolution.	OE23	-1.32882	2.64655e-06	0.000457566	NO	NO
AT2G25450	encodes a protein whose sequence is similar to ACC oxidase	NA	-1.3284	0.0595727	0.430056	NO	YES
AT3G52680	NA	NA	-1.32808	0.410654	NA	NO	NO
AT4G05370	NA	NA	-1.32573	0.332864	0.833766	NO	NO
AT2G05070	Encodes Lhcb2.2. Belongs to the Lhc super-gene family encodes the light-harvesting chlorophyll a/b-binding (LHC) proteins that constitute the antenna system of the photosynthetic apparatus.	LHCB2	-1.32552	0.441451	0.88933	NO	NO
AT1G52110	NA	NA	-1.3254	0.0123983	0.193754	NO	NO
AT1G71120	Contains lipase signature motif and GDSL domain.	GLIP6	-1.32527	0.61243	NA	NO	NO
AT5G27010	NA	NA	-1.32267	0.116899	0.573495	NO	NO
AT5G16960	NA	NA	-1.32055	0.415657	0.878892	NO	NO
AT2G18917	NA	NA	-1.31894	0.656707	NA	NO	NO
AT5G67080	member of MEKK subfamily	MAPKKK19	-1.31784	0.0761893	0.477184	NO	NO
AT2G01570	Member of the VHIID/DELLA regulatory family. Contains homopolymeric serine and threonine residues, a putative nuclear localization signal, leucine heptad repeats, and an LXXLL motif. Putative transcriptional regulator repressing the gibberellin response and integration of phytohormone signalling. DELLAs repress cell proliferation and expansion that drives plant growth. The protein undergoes degra…	RGA	-1.3176	2.9922e-34	1.03465e-30	NO	NO
AT5G56960	NA	NA	-1.31725	0.378201	0.859895	NO	NO
AT2G23840	NA	NA	-1.31688	0.0182844	0.237388	NO	NO
AT2G43660	NA	NA	-1.3168	0.28102	0.790042	NO	NO
AT1G02205	Expression of the CER1 gene associated with production of stem epicuticular wax and pollen fertility. Biochemical studies showed that cer1 mutants are blocked in the conversion of stem wax C30 aldehydes to C29 alkanes, and they also lack the secondary alcohols and ketones. These suggested the CER1 protein is an aldehyde decarbonylase, but the exact molecular function of this protein remains to be…	CER1	-1.31669	0.00118756	0.045967	NO	NO
AT4G34440	NA	AtPERK5	-1.31638	0.418224	0.880554	NO	NO
AT3G60970	member of MRP subfamily	ABCC15	-1.31593	0.688452	NA	NO	NO
AT5G64120	encodes a cell wall bound peroxidase that is induced by hypo-osmolarity	AtPRX71	-1.31469	0.0504585	0.398805	NO	NO
AT5G66570	Encodes a protein which is an extrinsic subunit of photosystem II and which has been proposed to play a central role in stabilization of the catalytic manganese cluster. In <i>Arabidopsis thaliana</i> the PsbO proteins are encoded by two genes: <i>psbO1</i> and <i>psbO2</i>. PsbO1 is the major isoform in the wild-type.	MSP-1	-1.3135	1.87487e-07	5.89363e-05	NO	NO
AT5G13630	Encodes magnesium chelatase involved in plastid-to-nucleus signal transduction.	ABAR	-1.31332	3.1303e-05	0.00333048	NO	NO
AT1G52230	NA	PSAH-2	-1.31288	0.245977	0.757134	NO	NO
AT1G74420	Predicted fucosyltransferase, based on similarity to FUT1, but not functionally redundantwith FUT1.	ATFUT3	-1.30869	0.0325996	0.320694	NO	NO
AT2G23180	member of CYP96A	CYP96A1	-1.30662	0.0369772	0.343713	NO	NO
AT3G49130	NA	NA	-1.30639	0.0726064	0.468543	NO	NO
AT1G71030	Encodes a putative myb family transcription factor. In contrast to most other myb-like proteins its myb domain consists of a single repeat. A proline-rich region potentially involved in transactivation is found in the C-terminal part of the protein. Its transcript accumulates mainly in leaves.	ATMYBL2	-1.30497	0.000324859	0.0191446	NO	NO
AT3G45680	NA	NPF2.3	-1.30444	8.88796e-05	0.00752647	NO	NO
AT1G03130	Encodes a protein predicted by sequence similarity with spinach PsaD to be photosystem I reaction center subunit II (PsaD2)	PSAD-2	-1.29917	0.199385	0.711228	NO	NO
AT4G31398	NA	NA	-1.29842	0.0629605	0.438483	NO	NO
AT3G05720	Putative importin alpha isoform. When overexpressed can rescue the impa-4 decreased transformation susceptibility phenotype.	IMPA-7	-1.29728	0.0920365	0.514714	NO	NO
AT1G01060	LHY encodes a myb-related putative transcription factor involved in circadian rhythm along with another myb transcription factor CCA1	LHY	-1.29659	0.0297019	0.304848	NO	NO
AT1G15820	Lhcb6 protein (Lhcb6), light harvesting complex of photosystem II.	CP24	-1.29551	3.55005e-05	0.00357538	NO	NO
AT3G11000	NA	NA	-1.29549	0.402665	0.87395	NO	NO
AT1G15320	NA	NA	-1.295	0.377614	0.859895	NO	NO
AT1G23110	NA	NA	-1.29347	0.00823534	0.15365	NO	NO
AT2G18050	encodes a structurally divergent linker histone whose gene expression is induced by dehydration and ABA.	HIS1-3	-1.29197	0.00337903	0.0920011	NO	NO
AT5G50630	NA	NA	-1.28997	0.253343	0.765721	NO	NO
AT2G01590	Likely a subunit of the chloroplast NAD(P)H dehydrogenase complex, involved in PSI cyclic electron transport. Located in the membrane fraction of chloroplast. Mutant has impaired NAD(P)H dehydrogenase activity.	CRR3	-1.28966	0.0624268	0.43791	NO	NO
AT4G34770	NA	SAUR1	-1.28912	0.451711	0.893629	NO	NO
AT3G20850	NA	NA	-1.28772	0.0638035	0.441047	NO	NO
AT1G26210	AtSOFL1 acts redundantly with AtSOFL2 as positive regulator of cytokinin levels.	ATSOFL1	-1.28707	0.0032228	0.0890326	NO	NO
AT4G32950	NA	NA	-1.28637	0.124913	0.591547	NO	NO
AT2G34370	NA	DYW3	-1.28577	0.411786	0.877801	NO	NO
AT3G61870	NA	NA	-1.28528	0.00282702	0.0807881	NO	NO
AT3G05190	NA	NA	-1.28498	0.0719505	0.466587	NO	NO
AT1G07440	NA	NA	-1.28493	0.518928	NA	NO	NO
AT2G34620	NA	mTERF10	-1.28355	0.503905	NA	NO	NO
AT5G49380	NA	NA	-1.28075	0.184591	0.695174	NO	NO
AT2G21330	NA	AtFBA1	-1.27925	0.348603	0.842945	NO	NO
AT2G17295	NA	NA	-1.27921	0.238854	0.748535	NO	NO
AT1G44446	Encodes chlorophyllide <i>a</i> oxygenase which converts chlorophyllide <i>a</i> to chlorophyllide <i>b</i> by catalyzing two successive hydroxylations at the 7-methyl group of chlorophyllide <i>a</i> . Mutants are deficient in pigments that associate with thylakoid membrane proteins, lacking chlorophyll <i>b</i> and light-harvesting proteins of photosystem II. The protein was shown through cross…	ATCAO	-1.27741	4.44285e-07	0.000119709	NO	NO
AT4G18740	NA	NA	-1.2754	0.318861	0.820704	NO	NO
AT5G04330	NA	CYP84A4	-1.27438	0.0186666	0.239948	NO	NO
AT2G41178	NA	NA	-1.27098	0.344202	0.841014	NO	NO
AT5G17040	NA	NA	-1.26973	0.00528754	0.119369	NO	NO
AT4G14690	Encodes an early light-induced protein. ELIPs are thought not to be directly involved in the synthesis and assembly of specific photosynthetic complexes, but rather affect the biogenesis of all chlorophyll-binding complexes. A study (PMID 17553115) has shown that the chlorophyll synthesis pathway was downregulated as a result of constitutive ELIP2 expression, leading to decreased chlorophyll avai…	ELIP2	-1.26955	0.005285	0.119369	NO	NO
AT5G24570	NA	NA	-1.26822	0.603663	NA	NO	NO
AT2G46670	NA	NA	-1.26822	0.603663	NA	NO	NO
AT3G08560	NA	VHA-E2	-1.26822	0.603663	NA	NO	NO
AT1G02575	NA	NA	-1.26532	0.0379367	0.348416	NO	NO
AT1G73040	NA	NA	-1.26353	0.585924	NA	NO	NO
AT4G34510	Encodes KCS17, a member of the 3-ketoacyl-CoA synthase family involved in the biosynthesis of VLCFA (very long chain fatty acids).	KCS17	-1.26232	0.00754201	0.145965	NO	NO
AT4G03450	NA	NA	-1.2623	0.647403	NA	NO	NO
AT1G10710	Computational predictions suggested the presence of a small cysteine-rich protein beginning in intron 9 (Silverstein 2007), but subsequent analysis revealed that this region contains a tenth exon for the At1g10710 gene. PHS1 regulates recombination and pairing of homologous chromosomes during meiotic prophase by controlling transport of RAD50 from cytoplasm to the nucleus.	PHS1	-1.26213	0.317751	0.820367	NO	NO
AT5G65340	NA	NA	-1.26124	0.0368008	0.342686	NO	NO
AT1G60000	NA	NA	-1.26069	0.0173786	0.231867	NO	NO
AT1G72030	NA	NA	-1.26021	0.104774	0.544174	NO	NO
AT1G49975	NA	NA	-1.26005	0.309564	0.814201	NO	NO
AT1G33940	NA	NA	-1.2592	0.610208	NA	NO	NO
AT2G47530	NA	NA	-1.25849	0.00871127	0.159376	NO	NO
AT1G67760	NA	NA	-1.25692	0.144635	0.630791	NO	NO
AT3G45780	Blue-light photoreceptor. Contains a light activated serine-threonine kinase domain and LOV1 and LOV2 repeats. Mutants are defective in blue-light response. Mediates blue light-induced growth enhancements. PHOT1 and PHOT2 mediate blue light-dependent activation of the plasma membrane H+-ATPase in guard cell protoplasts. PHOT1 undergoes blue-light-dependent autophosphorylation. At least eight phos…	JK224	-1.25654	2.14799e-05	0.00247579	NO	NO
AT2G42860	NA	NA	-1.25563	0.599271	NA	NO	NO
AT5G21130	NA	NA	-1.24697	0.241452	0.751539	NO	NO
AT4G27460	NA	CBSX5	-1.24661	0.0153861	0.217927	NO	YES
AT4G37310	member of CYP81H	CYP81H1	-1.24592	0.00241573	0.0730601	NO	NO
AT3G29140	NA	NA	-1.24432	0.652609	NA	NO	NO
AT3G43833	NA	NA	-1.24411	0.00038197	0.0211891	NO	NO
AT2G46860	Encodes a protein that might have inorganic pyrophosphatase activity.	AtPPa3	-1.24175	0.0132034	0.201123	NO	NO
AT2G20510	One of two loci encoding the TIM44 subunit of the mitochondrial inner membrane translocase complex. TIM44 subunit is the part of the complex that hydrolyzes ATP to provide energy for protein translocation to the inner membrane.	ATTIM44-1	-1.24025	0.195739	0.709517	NO	NO
AT2G45130	NA	ATSPX3	-1.23986	0.159271	0.656634	NO	NO
AT2G15880	NA	LRX10	-1.23759	0.0118584	0.188206	NO	NO
AT1G18530	NA	CML15	-1.23729	0.558479	NA	NO	NO
AT2G38823	NA	NA	-1.23385	0.0218905	0.261985	NO	NO
AT1G71500	NA	LIL8	-1.23302	0.000583015	0.0282612	NO	NO
AT1G10640	NA	NA	-1.2306	0.378367	0.859895	NO	NO
AT4G04640	One of two genes (with ATPC2) encoding the gamma subunit of Arabidopsis chloroplast ATP synthase.	ATPC1	-1.23028	0.000531513	0.0264144	NO	NO
AT3G03080	NA	NA	-1.22968	0.589711	NA	NO	NO
AT1G77992	NA	NA	-1.22709	0.450625	0.893463	NO	NO
AT2G29650	Encodes an inorganic phosphate transporter (PHT4;1) that is localized to the thylakoid membrane.	ANTR1	-1.22613	0.0212943	0.257755	NO	NO
AT4G27440	light-dependent NADPH:protochlorophyllide oxidoreductase B	PORB	-1.22574	0.00350991	0.0935831	NO	NO
AT1G33910	NA	IAN5	-1.22264	0.637049	0.950976	NO	NO
AT1G31490	NA	NA	-1.21972	0.0233595	0.27026	NO	NO
AT1G65310	Encodes a xyloglucan endotransglucosylase/hydrolase with only only the endotransglucosylase (XET; EC 2.4.1.207) activity towards xyloglucan and non-detectable endohydrolytic (XEH; EC 3.2.1.151) activity. Expressed in the mature or basal regions of both the main and lateral roots, but not in the tip of these roots where cell division occurs.	ATXTH17	-1.21937	0.00516642	0.117017	NO	NO
AT3G04330	NA	NA	-1.21732	0.0156253	0.220123	NO	NO
AT1G77090	NA	NA	-1.21705	0.472922	NA	NO	NO
AT1G26290	NA	NA	-1.21523	0.48698	0.907937	NO	NO
AT1G23070	NA	NA	-1.21424	0.656603	NA	NO	NO
AT1G31920	NA	NA	-1.21344	0.347484	0.842627	NO	NO
AT2G19900	The malic enzyme (EC 1.1.1.40) encoded by AtNADP-ME1 is expressed in response to developmental and cell-specific signals. The enzyme is active in vitro and appears to function as a homohexamer or homooctamer. It is believed to be a cytosolic protein.	ATNADP-ME1	-1.21306	0.0108308	0.178906	NO	NO
AT2G45600	NA	NA	-1.21069	0.206998	0.717256	NO	NO
AT3G22540	NA	NA	-1.2094	0.0092281	0.16448	NO	NO
AT3G46616	NA	NA	-1.20491	0.618138	NA	NO	NO
AT4G08300	NA	UMAMIT17	-1.20486	2.42173e-05	0.00273063	NO	NO
AT2G33815	NA	NA	-1.20103	0.155115	0.64917	NO	NO
AT3G04440	NA	NA	-1.19962	0.245196	0.75633	NO	NO
AT5G55250	Encodes an enzyme which specifically converts IAA to its methyl ester form MelIAA. This gene belongs to the family of carboxyl methyltransferases whose members catalyze the transfer of the methyl group from S-adenosyl-L-methionine to carboxylic acid-containing substrates to form small molecule methyl esters. Expression of TCP genes is downregulated in mutant iamt1-D.	AtIAMT1	-1.19928	0.000501675	0.0256994	NO	NO
AT1G07060	NA	ATDFO	-1.19927	0.42892	0.884901	NO	NO
AT5G39480	NA	NA	-1.19596	0.514606	0.918659	NO	NO
AT1G48325	NA	NA	-1.19479	0.766775	NA	NO	NO
AT1G53820	NA	NA	-1.19479	0.766775	NA	NO	NO
AT1G02940	Encodes glutathione transferase belonging to the phi class of GSTs. Naming convention according to Wagner et al. (2002).	ATGSTF5	-1.19475	0.766461	NA	NO	NO
AT1G13700	NA	PGL1	-1.1947	0.00122701	0.0469682	NO	NO
AT4G10490	NA	DLO2	-1.19466	0.531907	0.924166	NO	NO
AT2G25565	NA	NA	-1.19431	0.763553	NA	NO	NO
AT5G58830	NA	NA	-1.19431	0.763553	NA	NO	NO
AT5G61730	member of ATH subfamily	ABCA9	-1.19431	0.763553	NA	NO	NO
AT4G33550	NA	NA	-1.19189	0.0012032	0.0463991	NO	NO
AT4G18870	NA	NA	-1.1892	0.318621	0.820704	NO	NO
AT3G57190	NA	PrfB3	-1.18852	0.0208495	0.255956	NO	NO
AT1G22480	NA	NA	-1.18799	0.218578	0.729426	NO	NO
AT5G17670	NA	NA	-1.1868	0.000261694	0.0162556	NO	NO
AT5G41830	NA	NA	-1.18263	0.645726	NA	NO	NO
AT3G02100	NA	NA	-1.18164	0.381471	0.862336	NO	NO
AT5G08050	NA	RIQ1	-1.18138	0.000227103	0.014747	NO	NO
AT2G26690	NA	AtNPF6.2	-1.18093	0.00410094	0.101633	NO	YES
AT1G66460	NA	NA	-1.18007	0.00569988	0.125537	NO	NO
AT2G04790	NA	NA	-1.17815	0.454434	0.895148	NO	NO
AT2G05185	NA	NA	-1.17633	0.724648	NA	NO	NO
AT1G18020	NA	NA	-1.17573	0.181356	0.690257	NO	NO
AT4G21280	Encodes the PsbQ subunit of the oxygen evolving complex of photosystem II.	PSBQ	-1.17028	5.40451e-06	0.000806671	NO	NO
AT3G17130	NA	NA	-1.17014	0.106486	0.547904	NO	NO
AT3G04760	NA	NA	-1.16856	0.00228604	0.0706833	NO	NO
AT3G56940	Encodes a putative ZIP protein with varying mRNA accumulation in leaves, stems and roots. Has a consensus carboxylate-bridged di-iron binding site.	ACSF	-1.16817	0.000100868	0.00823903	NO	NO
AT1G04380	encodes a protein similar to a 2-oxoglutarate-dependent dioxygenase	NA	-1.16766	0.389997	0.867576	NO	NO
AT1G49210	NA	NA	-1.16594	0.435215	NA	NO	NO
AT5G58770	NA	AtcPT4	-1.16403	0.0582545	0.426178	NO	NO
AT1G20340	recombination and DNA-damage resistance protein (DRT112) One of two Arabidopsis plastocyanin genes. Predominant form, expressed 10x higher than PETE1. PETE2 is thought to be post-transcriptionally regulated via copper accumulation and is involved in copper homeostasis.	DRT112	-1.16189	4.98994e-05	0.00479288	NO	NO
AT1G80390	Member of a multigene family of Auxin responsive genes.	IAA15	-1.16065	0.694413	NA	NO	NO
AT5G20710	NA	BGAL7	-1.15299	0.451577	0.893629	NO	NO
AT3G14530	NA	AtGGPS6	-1.15192	0.158378	0.655136	NO	YES
AT5G44390	NA	AtBBE25	-1.1502	5.20747e-05	0.00495593	NO	NO
AT5G12060	NA	NA	-1.14921	0.778222	NA	NO	NO
AT5G12990	Member of a large family of putative ligands homologous to the Clavata3 gene. Consists of a single exon.	CLE40	-1.14921	0.778222	NA	NO	NO
AT5G14011	NA	NA	-1.14921	0.778222	NA	NO	NO
AT5G18748	NA	NA	-1.14921	0.778222	NA	NO	NO
AT5G24130	NA	NA	-1.14921	0.778222	NA	NO	NO
AT5G38740	NA	AGL77	-1.14921	0.778222	NA	NO	NO
AT5G38810	NA	NA	-1.14921	0.778222	NA	NO	NO
AT5G40155	Encodes a defensin-like (DEFL) family protein.	NA	-1.14921	0.778222	NA	NO	NO
AT5G40360	putative transcription factor (MYB115)	AtMYB115	-1.14921	0.778222	NA	NO	NO
AT5G45570	NA	NA	-1.14921	0.778222	NA	NO	NO
AT5G46690	NA	bHLH071	-1.14921	0.778222	NA	NO	NO
AT5G46830	Calcium-binding transcription factor involved in salt stress signaling.	ATNIG1	-1.14921	0.778222	NA	NO	NO
AT5G49260	NA	NA	-1.14921	0.778222	NA	NO	NO
AT5G50040	NA	NA	-1.14921	0.778222	NA	NO	NO
AT5G50050	NA	NA	-1.14921	0.778222	NA	NO	NO
AT5G50590	Encodes a putative hydroxysteroid dehydrogenase (HSD). Genes that encode HSD include: At5g50600 and At5g50700 (HSD1), At3g47350(HSD2), At3g47360(HSD3), At5g50590 and At5g50690(HSD4), At5g50770(HSD6) (Plant Cell Physiology 50:1463). Two copies of HSD1 and HSD4 exist due to a gene duplication event. In Plant Physiology 145:87, At5g50690 is HSD7, At4g10020 is HSD5.	AtHSD4	-1.14921	0.778222	NA	NO	NO
AT5G50830	NA	NA	-1.14921	0.778222	NA	NO	NO
AT5G52460	NA	EDA41	-1.14921	0.778222	NA	NO	NO
AT5G53230	NA	NA	-1.14921	0.778222	NA	NO	NO
AT5G54990	NA	NA	-1.14921	0.778222	NA	NO	NO
AT5G55430	NA	NA	-1.14921	0.778222	NA	NO	NO
AT5G57550	xyloglucan endotransglycosylase-related protein (XTR3)	XTH25	-1.14921	0.778222	NA	NO	NO
AT5G61100	NA	NA	-1.14921	0.778222	NA	NO	NO
AT5G63720	Encodes KOKOPELLI (KPL). kokopelli (kpl) mutants display frequent single-fertilization events indicating that KPL is involved in double fertilization. KPL and an inversely transcribed gene, ARIADNE14 (ARI14), which encodes a putative ubiquitin E3 ligase, generate a sperm-specific natural cis-antisense siRNA pair. In the absence of KPL, ARI14 RNA levels in sperm are increased and fertilization is …	KPL	-1.14921	0.778222	NA	NO	NO
AT5G64590	NA	NA	-1.14921	0.778222	NA	NO	NO
AT5G66564	NA	NA	-1.14921	0.778222	NA	NO	NO
AT5G67411	NA	NA	-1.14921	0.778222	NA	NO	NO
AT1G02040	NA	NA	-1.14921	0.778222	NA	NO	NO
AT1G02320	NA	NA	-1.14921	0.778222	NA	NO	NO
AT1G02620	NA	NA	-1.14921	0.778222	NA	NO	NO
AT1G06925	NA	NA	-1.14921	0.778222	NA	NO	NO
AT1G07901	NA	NA	-1.14921	0.778222	NA	NO	NO
AT1G10980	NA	NA	-1.14921	0.778222	NA	NO	NO
AT1G13609	Encodes a defensin-like (DEFL) family protein.	NA	-1.14921	0.778222	NA	NO	NO
AT1G13650	NA	NA	-1.14921	0.778222	NA	NO	NO
AT1G17800	NA	AtENODL22	-1.14921	0.778222	NA	NO	NO
AT1G26710	NA	NA	-1.14921	0.778222	NA	NO	NO
AT1G32910	NA	NA	-1.14921	0.778222	NA	NO	NO
AT1G36950	NA	NA	-1.14921	0.778222	NA	NO	NO
AT1G44224	Encodes a ECA1 gametogenesis related family protein	NA	-1.14921	0.778222	NA	NO	NO
AT1G47497	NA	NA	-1.14921	0.778222	NA	NO	NO
AT1G59865	NA	NA	-1.14921	0.778222	NA	NO	NO
AT1G59885	NA	NA	-1.14921	0.778222	NA	NO	NO
AT1G60370	NA	KUK	-1.14921	0.778222	NA	NO	NO
AT1G60380	NA	NA	-1.14921	0.778222	NA	NO	NO
AT1G60830	NA	NA	-1.14921	0.778222	NA	NO	NO
AT1G61320	NA	NA	-1.14921	0.778222	NA	NO	NO
AT1G64360	NA	SAQR	-1.14921	0.778222	NA	NO	NO
AT1G65170	NA	NA	-1.14921	0.778222	NA	NO	NO
AT1G65990	NA	NA	-1.14921	0.778222	NA	NO	NO
AT1G66060	NA	NA	-1.14921	0.778222	NA	NO	NO
AT1G69860	NA	NA	-1.14921	0.778222	NA	NO	NO
AT1G70209	NA	NA	-1.14921	0.778222	NA	NO	NO
AT1G71390	NA	AtRLP11	-1.14921	0.778222	NA	NO	NO
AT1G71828	NA	NA	-1.14921	0.778222	NA	NO	NO
AT1G76750	NA	EC1.1	-1.14921	0.778222	NA	NO	NO
AT1G77150	NA	NA	-1.14921	0.778222	NA	NO	NO
AT1G78450	NA	NA	-1.14921	0.778222	NA	NO	NO
AT2G02498	NA	NA	-1.14921	0.778222	NA	NO	NO
AT2G03630	NA	NA	-1.14921	0.778222	NA	NO	NO
AT2G07689	NA	NA	-1.14921	0.778222	NA	NO	NO
AT2G13450	NA	NA	-1.14921	0.778222	NA	NO	NO
AT2G14560	Encodes LURP1, a member of the LURP cluster (late upregulated in response to Hyaloperonospora parasitica) which exhibits a pronounced upregulation after recognition of the pathogenic oomycte H. parasitica. LURP1 is required for full basal defense to H. parasitica and resistance to this pathogen mediated by the R-proteins RPP4 and RPP5.	LURP1	-1.14921	0.778222	NA	NO	NO
AT2G14700	NA	NA	-1.14921	0.778222	NA	NO	NO
AT2G23660	NA	LBD10	-1.14921	0.778222	NA	NO	NO
AT2G24645	NA	NA	-1.14921	0.778222	NA	NO	NO
AT2G27220	NA	BLH5	-1.14921	0.778222	NA	NO	NO
AT2G31500	member of Calcium Dependent Protein Kinase	CPK24	-1.14921	0.778222	NA	NO	NO
AT2G32645	NA	NA	-1.14921	0.778222	NA	NO	NO
AT2G33380	Encodes a calcium binding protein whose mRNA is induced upon treatment with NaCl, ABA and in response to dessication. mRNA expression under drought conditions is apparent particularly in leaves and flowers. Isoform of caleosin with a role as a peroxygenase involved in oxylipin metabolism during biotic and abiotic stress.	AtCLO3	-1.14921	0.778222	NA	NO	NO
AT2G35615	NA	NA	-1.14921	0.778222	NA	NO	NO
AT2G35970	NA	NA	-1.14921	0.778222	NA	NO	NO
AT2G40745	NA	NA	-1.14921	0.778222	NA	NO	NO
AT2G44930	NA	NA	-1.14921	0.778222	NA	NO	NO
AT2G46960	member of CYP709B	CYP709B1	-1.14921	0.778222	NA	NO	NO
AT3G03260	Encodes a homeobox-leucine zipper family protein belonging to the HD-ZIP IV family.	HDG8	-1.14921	0.778222	NA	NO	NO
AT3G05975	NA	NA	-1.14921	0.778222	NA	NO	NO
AT3G10116	NA	NA	-1.14921	0.778222	NA	NO	NO
AT3G10280	Encodes KCS14, a member of the 3-ketoacyl-CoA synthase family involved in the biosynthesis of VLCFA (very long chain fatty acids).	KCS14	-1.14921	0.778222	NA	NO	NO
AT3G14520	NA	AtsesterTPS1	-1.14921	0.778222	NA	NO	NO
AT3G18330	NA	NA	-1.14921	0.778222	NA	NO	NO
AT3G18360	NA	VQ20	-1.14921	0.778222	NA	NO	NO
AT3G24600	NA	NA	-1.14921	0.778222	NA	NO	NO
AT3G25221	NA	NA	-1.14921	0.778222	NA	NO	NO
AT3G25550	NA	NA	-1.14921	0.778222	NA	NO	NO
AT3G25650	NA	ASK15	-1.14921	0.778222	NA	NO	NO
AT3G26280	cytochrome P450 monooxygenase	CYP71B4	-1.14921	0.778222	NA	NO	NO
AT3G26800	NA	NA	-1.14921	0.778222	NA	NO	NO
AT3G28680	NA	NA	-1.14921	0.778222	NA	NO	NO
AT3G30730	NA	NA	-1.14921	0.778222	NA	NO	NO
AT3G43740	NA	NA	-1.14921	0.778222	NA	NO	NO
AT3G45570	NA	NA	-1.14921	0.778222	NA	NO	NO
AT3G45810	NA	RbohJ	-1.14921	0.778222	NA	NO	NO
AT3G46310	NA	NA	-1.14921	0.778222	NA	NO	NO
AT3G48720	NA	DCF	-1.14921	0.778222	NA	NO	NO
AT3G50835	NA	NA	-1.14921	0.778222	NA	NO	NO
AT3G52810	NA	ATPAP21	-1.14921	0.778222	NA	NO	NO
AT3G54550	NA	NA	-1.14921	0.778222	NA	NO	NO
AT3G55512	NA	NA	-1.14921	0.778222	NA	NO	NO
AT3G57900	NA	NA	-1.14921	0.778222	NA	NO	NO
AT3G58280	NA	NA	-1.14921	0.778222	NA	NO	NO
AT3G58450	NA	USP	-1.14921	0.778222	NA	NO	NO
AT3G58910	NA	NA	-1.14921	0.778222	NA	NO	NO
AT3G60790	NA	NA	-1.14921	0.778222	NA	NO	NO
AT3G61290	NA	NA	-1.14921	0.778222	NA	NO	NO
AT3G63088	NA	DVL14	-1.14921	0.778222	NA	NO	NO
AT4G00390	NA	NA	-1.14921	0.778222	NA	NO	NO
AT4G02300	NA	PME39	-1.14921	0.778222	NA	NO	NO
AT4G02780	Catalyzes the conversion of geranylgeranyl pyrophosphate (GGPP) to copalyl pyrophosphate (CPP) of gibberellin biosynthesis	ABC33	-1.14921	0.778222	NA	NO	NO
AT4G03156	NA	NA	-1.14921	0.778222	NA	NO	NO
AT4G03630	NA	NA	-1.14921	0.778222	NA	NO	NO
AT4G03811	NA	NA	-1.14921	0.778222	NA	NO	NO
AT4G04540	Encodes a cysteine-rich receptor-like protein kinase.	CRK39	-1.14921	0.778222	NA	NO	NO
AT4G05350	NA	NA	-1.14921	0.778222	NA	NO	NO
AT4G08140	NA	NA	-1.14921	0.778222	NA	NO	NO
AT4G09920	NA	NA	-1.14921	0.778222	NA	NO	NO
AT4G09930	NA	IAN11	-1.14921	0.778222	NA	NO	NO
AT4G10260	NA	FRK4	-1.14921	0.778222	NA	NO	NO
AT4G12065	NA	NA	-1.14921	0.778222	NA	NO	NO
AT4G12950	NA	NA	-1.14921	0.778222	NA	NO	NO
AT4G16560	NA	NA	-1.14921	0.778222	NA	NO	NO
AT4G16820	Encodes a lipase that hydrolyzes phosphatidylcholine, glycolipids as well as triacylglycerols.	DALL1	-1.14921	0.778222	NA	NO	NO
AT4G22490	NA	NA	-1.14921	0.778222	NA	NO	NO
AT4G23560	NA	AtGH9B15	-1.14921	0.778222	NA	NO	NO
AT4G24600	NA	NA	-1.14921	0.778222	NA	NO	NO
AT4G25330	NA	NA	-1.14921	0.778222	NA	NO	NO
AT4G25885	NA	NA	-1.14921	0.778222	NA	NO	NO
AT5G02730	NA	NA	-1.14921	0.778222	NA	NO	NO
AT5G04275	NA	NA	-1.14921	0.778222	NA	NO	NO
AT5G09345	NA	NA	-1.14921	0.778222	NA	NO	NO
AT5G09755	NA	NA	-1.14921	0.778222	NA	NO	NO
AT5G10760	NA	AED1	-1.14921	0.778222	NA	NO	NO
AT1G53080	NA	NA	-1.14851	0.528588	0.922774	NO	NO
AT4G12520	NA	NA	-1.14739	1.98134e-06	0.000360587	NO	YES
AT3G11090	NA	LBD21	-1.14735	0.65541	NA	NO	NO
AT3G26922	NA	NA	-1.14606	0.182381	0.691866	NO	NO
AT2G05310	NA	NA	-1.14537	0.00681227	0.138835	NO	NO
AT3G46614	NA	NA	-1.14465	0.431618	0.885703	NO	NO
AT4G13840	NA	CER26	-1.14388	0.0373294	0.345887	NO	NO
AT2G40450	NA	NA	-1.14057	0.0900714	0.509133	NO	NO
AT1G64561	NA	NA	-1.13681	0.0851156	0.499122	NO	NO
AT4G29470	NA	PLA2-DELTA	-1.13538	0.488215	0.908112	NO	NO
AT5G56870	NA	BGAL4	-1.13446	0.0231885	0.269973	NO	NO
AT2G42005	NA	AtAVT3B	-1.13288	0.328226	0.830516	NO	NO
AT5G67520	Provides activated sulfate for the sulfation of secondary metabolites, including the glucosinolates. Redundant with APK3.	APK4	-1.13249	0.00784048	0.149235	NO	NO
AT1G64290	NA	NA	-1.13046	0.686147	NA	NO	NO
AT2G30984	NA	NA	-1.13046	0.686147	NA	NO	NO
AT4G26590	oligopeptide transporter	ATOPT5	-1.12765	0.347028	0.842104	NO	NO
AT1G66830	NA	NA	-1.12552	0.741225	NA	NO	NO
AT1G78460	NA	NA	-1.12327	0.0184049	0.237557	NO	NO
AT4G02160	NA	NA	-1.12323	0.682137	NA	NO	NO
AT4G15430	NA	NA	-1.1206	0.00129078	0.0485143	NO	NO
AT4G28940	NA	NA	-1.12002	5.53737e-06	0.00081678	NO	NO
AT1G57980	NA	NA	-1.11969	0.107458	0.549976	NO	NO
AT3G61470	Encodes a component of the light harvesting antenna complex of photosystem I.	LHCA2	-1.11919	0.0232476	0.270055	NO	NO
AT4G25910	Encodes a protein containing the NFU domain that may be involved in iron-sulfur cluster assembly. Part of a five member gene family, more closely related to NFU1 and 2 than to NFU4 and 5. Targeted to the chloroplast.	ATCNFU3	-1.11829	0.00198385	0.0642104	NO	NO
AT2G40008	NA	NA	-1.11782	0.163022	0.662326	NO	NO
AT4G33310	NA	NA	-1.11671	0.102659	0.538824	NO	NO
AT1G17700	NA	PRA1.F1	-1.11613	0.512468	0.918089	NO	NO
AT5G19810	NA	NA	-1.11458	0.297228	0.804073	NO	NO
AT2G29320	NA	NA	-1.11339	0.00622762	0.131976	NO	NO
AT5G54270	Lhcb3 protein is a component of the main light harvesting chlorophyll a/b-protein complex of Photosystem II (LHC II).	LHCB3	-1.11228	0.000115489	0.00904944	NO	NO
AT5G45680	Peptidyl-Prolyl Isomerase located in chloroplast thylakoid lumen	ATFKBP13	-1.1115	0.74132	NA	NO	NO
AT5G41663	NA	NA	-1.11073	0.0568968	0.421887	NO	NO
AT2G47520	encodes a member of the ERF (ethylene response factor) subfamily B-2 of ERF/AP2 transcription factor family. The protein contains one AP2 domain. There are 5 members in this subfamily including RAP2.2 AND RAP2.12.	AtERF71	-1.11032	0.310871	0.814857	NO	NO
AT5G02340	NA	NA	-1.10971	0.0445133	0.373433	NO	NO
AT1G65140	NA	NA	-1.10927	0.663511	NA	NO	NO
AT2G18938	NA	NA	-1.1092	0.272073	0.783047	NO	NO
AT1G70080	NA	TPS6	-1.10793	0.00131516	0.0488115	NO	NO
AT1G62290	NA	AtPaspA2	-1.10663	0.289167	0.79806	NO	NO
AT5G66400	Belongs to the dehydrin protein family, which contains highly conserved stretches of 7-17 residues that are repetitively scattered in their sequences, the K-, S-, Y- and lysine rich segments. ABA- and drought-induced glycine-rice dehydrin protein. The ABA-induced expression of RAB18 was reduced following ACC application, indicating that ethylene inhibits the ABA signaling pathway. RAB18 is also e…	ATDI8	-1.10631	0.403365	0.874262	NO	NO
AT5G49370	NA	NA	-1.10571	0.28279	0.791561	NO	NO
AT3G20950	member of CYP705A	CYP705A32	-1.10343	0.428373	0.884839	NO	NO
AT2G04750	NA	AtFIM3	-1.10309	0.564651	0.934359	NO	NO
AT5G07190	Gene is expressed preferentially in the embryo and encodes a unique protein of unknown function.	ATS3	-1.10229	0.346911	0.842104	NO	NO
AT2G01870	NA	NA	-1.10221	0.600304	NA	NO	NO
AT4G08290	NA	UMAMIT20	-1.10192	0.00324166	0.0893157	NO	NO
AT1G73620	NA	NA	-1.10131	4.96658e-07	0.000130432	NO	NO
AT5G52710	NA	NA	-1.10118	0.0460136	0.379302	NO	NO
AT5G09910	NA	NA	-1.10113	0.164781	0.664758	NO	NO
AT2G22990	sinapoylglucose:malate sinapoyltransferase. Catalyzes the formation of sinapoylmalate from sinapoylglucose. Mutants accumulate excess sinapoylglucose.	SCPL8	-1.10107	0.0808167	0.488703	NO	NO
AT1G24420	NA	NA	-1.10092	0.0102049	0.172974	NO	NO
AT5G46890	NA	NA	-1.0996	0.000744567	0.0331301	NO	YES
AT2G26940	NA	NA	-1.09875	0.589046	NA	NO	NO
AT3G26650	Encodes one of the two subunits forming the photosynthetic glyceraldehyde-3-phosphate dehydrogenase (GAPDH) and as such a constituent of the supramolecular complex with phosphoribulokinase (PRK) thought to be linked by a small peptide encoded by CP12-2. GapA-1 is coordinately expressed by light with PRK and CP12-2. The enzyme activity, tested in leaf protein extracts dropped significantly after e…	GAPA	-1.09667	0.000313648	0.0186454	NO	NO
AT5G47670	Encodes LEC1-Like (L1L), closely related to LEC1 (Leafy Cotyledon1). Functions as a regulator of embryo development.	L1L	-1.09593	0.561649	NA	NO	NO
AT3G56650	NA	PPD6	-1.08926	0.0524605	0.408099	NO	NO
AT5G58330	NA	NADP-MDH	-1.08823	4.14995e-08	1.56544e-05	NO	NO
AT2G06520	Encodes a protein with sequence similarity to the spinach photosystem II subunit PsbX.	PSBX	-1.08621	0.000724941	0.0325549	NO	NO
AT1G32940	NA	AtSBT3.5	-1.08513	0.000832064	0.0353746	NO	NO
AT1G64618	NA	NA	-1.08212	0.423509	0.882794	NO	NO
AT1G26420	NA	AtBBE7	-1.08175	0.0176189	0.233273	NO	NO
AT3G47290	NA	ATPLC8	-1.07859	0.0257045	0.284119	YES	YES
AT1G26560	NA	BGLU40	-1.07683	0.0967589	0.526537	NO	NO
AT5G55370	NA	AT2	-1.07599	0.672733	NA	NO	NO
AT4G13090	NA	XTH2	-1.07526	0.0291345	0.302537	NO	NO
AT5G46610	NA	NA	-1.07488	0.622475	NA	NO	NO
AT4G20250	NA	NA	-1.07344	0.67178	NA	NO	NO
AT4G10340	photosystem II encoding the light-harvesting chlorophyll a/b binding protein CP26 of the antenna system of the photosynthetic apparatus	LHCB5	-1.07161	2.14791e-05	0.00247579	NO	NO
AT1G79480	NA	NA	-1.07049	0.174467	0.679296	NO	NO
AT3G29639	NA	NA	-1.06776	0.573364	NA	NO	NO
AT2G37390	NA	NAKR2	-1.06653	0.000195388	0.0133786	NO	NO
AT3G55485	NA	NA	-1.06584	0.475038	0.904635	NO	NO
AT1G64500	NA	NA	-1.06583	0.0251411	0.281643	NO	NO
AT4G25980	NA	NA	-1.06464	0.264291	0.776883	NO	NO
AT1G62170	NA	NA	-1.06289	0.558134	0.932036	NO	NO
AT1G21550	NA	NA	-1.06278	0.199951	0.711927	NO	NO
AT4G16355	NA	NA	-1.06092	0.311903	0.815745	NO	NO
AT1G33090	NA	NA	-1.05975	0.000767946	0.0335423	NO	NO
AT3G04410	NA	NA	-1.05964	0.793105	NA	NO	NO
AT3G57210	NA	NA	-1.05964	0.793105	NA	NO	NO
AT3G57765	NA	NA	-1.05964	0.793105	NA	NO	NO
AT4G23882	NA	NA	-1.05964	0.793105	NA	NO	NO
AT4G29580	NA	NA	-1.05964	0.793105	NA	NO	NO
AT4G34300	Encodes protein with 14.7% glycine residues, similar to auxin response factor 30 (GI:20145855) {Arabidopsis thaliana}	NA	-1.05964	0.793105	NA	NO	NO
AT5G45910	NA	NA	-1.05964	0.793105	NA	NO	NO
AT5G66520	NA	CREF7	-1.05964	0.793105	NA	NO	NO
AT2G05540	NA	NA	-1.05886	0.389423	0.867443	NO	NO
AT4G09500	NA	NA	-1.05867	0.0145189	0.211534	NO	NO
AT5G06900	member of CYP93D	CYP93D1	-1.05814	0.567018	0.934556	NO	NO
AT1G60600	Encodes a protein similar to 1,4-dihydroxy-2-naphthoic acid phytyltransferase involved in phylloquinone and plastoquinone biosynthesis. Mutants are pale green and heterotrophic with defects in photosynthetic electron transport.	ABC4	-1.05804	0.0831651	0.496812	NO	NO
AT2G23000	NA	scpl10	-1.0574	0.00583555	0.126908	NO	NO
AT4G18195	Member of a family of proteins related to PUP1, a purine transporter. May be involved in the transport of purine and purine derivatives such as cytokinins, across the plasma membrane.	ATPUP8	-1.05732	0.633295	0.949279	NO	NO
AT5G67450	Encodes zinc-finger protein. mRNA levels are elevated in response to low temperature, cold temperatures and high salt. The protein is localized to the nucleus and acts as a transcriptional repressor.	AZF1	-1.05721	6.83396e-06	0.000991497	NO	NO
AT5G25310	NA	NA	-1.05681	0.437432	0.88731	NO	NO
AT1G43010	NA	NA	-1.05486	0.730008	NA	NO	NO
AT2G32680	NA	AtRLP23	-1.05486	0.730008	NA	NO	NO
AT2G39310	NA	JAL22	-1.05442	2.07868e-09	1.02682e-06	NO	NO
AT5G24940	NA	NA	-1.05402	0.574194	0.936217	NO	NO
AT1G06160	encodes a member of the ERF (ethylene response factor) subfamily B-3 of ERF/AP2 transcription factor family. The protein contains one AP2 domain. There are 18 members in this subfamily including ATERF-1, ATERF-2, AND ATERF-5.	ERF59	-1.05013	0.113463	0.56519	NO	NO
AT4G12800	Encodes subunit L of photosystem I reaction center.	PSAL	-1.0495	0.0051664	0.117017	NO	NO
AT2G21140	Proline-rich protein expressed in expanding leaves, stems, flowers, and siliques.	ATPRP2	-1.04794	0.341477	0.838635	NO	NO
AT5G47110	NA	LIL3:2	-1.04695	0.00769417	0.147397	NO	NO
AT5G22270	NA	SIED1	-1.04693	NA	NA	NO	NO
AT3G16240	Delta tonoplast intrinsic protein, functions as a water channel and ammonium (NH3) transporter. Highly expressed in flower, shoot, and stem. Expression shows diurnal regulation and is induced by ammonium (NH3). Protein localized to vacuolar membrane.	AQP1	-1.04575	1.72779e-06	0.000320057	YES	YES
AT5G27200	encodes an acyl carrier protein	ACP5	-1.04546	6.88103e-05	0.00620698	NO	NO
AT2G34810	NA	AtBBE16	-1.04048	6.2215e-14	5.86716e-11	NO	NO
AT1G48260	Encodes a member of the SNF1-related kinase (SnRK) gene family (SnRK3.21), which has also been reported as a member of the CBL-interacting protein kinases (CIPK17).	CIPK17	-1.04034	2.44451e-05	0.00274142	NO	NO
AT3G18960	NA	NA	-1.03974	0.151555	0.641674	NO	NO
AT3G20190	NA	PRK4	-1.03813	0.666674	NA	NO	NO
AT5G02120	Encodes a one helix protein homologous to cyanobacterial high-light inducible proteins. The protein is localized to the thylakoid membrane and its transcript is transiently induced by exposure to high light conditions.	OHP	-1.03523	0.000759604	0.0334567	NO	NO
AT4G37240	NA	NA	-1.03438	0.0237161	0.27237	NO	NO
AT1G75780	beta tubulin gene downregulated by phytochrome A (phyA)-mediated far-red light high-irradiance and the phytochrome B (phyB)-mediated red light high-irradiance responses	TUB1	-1.03353	1.25237e-06	0.000257257	NO	NO
AT2G01770	Encodes an iron transporter required for iron sequestration into vacuoles. Expressed in developing embryo and seed. Localized in the vacuolar membrane.	ATVIT1	-1.03208	0.763431	NA	NO	NO
AT1G53610	NA	NA	-1.03204	0.0484833	0.390786	NO	NO
AT5G20935	NA	CRR42	-1.03203	0.50578	0.915942	NO	NO
AT5G12380	NA	ANNAT8	-1.03188	0.765445	NA	NO	NO
AT1G71300	NA	NA	-1.03187	0.765445	NA	NO	NO
AT2G34210	NA	SPT5-1	-1.03187	0.765445	NA	NO	NO
AT4G13240	Encodes a member of KPP-like gene family, homolog of KPP (kinase partner protein) gene in tomato. Also a member of the RopGEF (guanine nucleotide exchange factor) family, containing the novel PRONE domain (plant-specific Rop nucleotide exchanger), which is exclusively active towards members of the Rop subfamily.	ATROPGEF9	-1.03187	0.765445	NA	NO	NO
AT2G03420	NA	NA	-1.03106	0.102381	0.538145	NO	NO
AT3G08940	Lhcb4.2 protein (Lhcb4.2, protein involved in the light harvesting complex of photosystem II	LHCB4.2	-1.03074	0.00533959	0.119996	NO	NO
AT4G24700	NA	NA	-1.02747	0.631633	0.948318	NO	NO
AT1G48070	NA	NA	-1.02745	0.504957	0.915309	NO	NO
AT1G03600	NA	PSB27	-1.02669	0.103822	0.541886	NO	NO
AT1G20080	NA	ATSYTB	-1.0266	0.379303	0.860797	NO	NO
AT4G23020	NA	TRM11	-1.02637	0.268026	0.780364	NO	NO
AT4G23720	NA	NA	-1.02619	0.483946	0.906742	NO	NO
AT3G59940	NA	AtKFB50	-1.02518	0.037893	0.348169	NO	YES
AT1G34460	B1 type cyclin	CYC3	-1.02463	0.0875385	0.504209	NO	NO
AT5G50550	NA	NA	-1.02447	0.325107	0.827141	NO	NO
AT5G02000	NA	NA	-1.02363	0.0304092	0.307214	NO	NO
AT1G28220	Member of a family of proteins related to PUP1, a purine transporter. May be involved in the transport of purine and purine derivatives such as cytokinins, across the plasma membrane.	ATPUP3	-1.02326	0.757349	NA	NO	NO
AT2G37130	NA	NA	-1.02324	0.000115493	0.00904944	NO	NO
AT5G07842	Upstream open reading frames (uORFs) are small open reading frames found in the 5' UTR of a mature mRNA, and can potentially mediate translational regulation of the largest, or major, ORF (mORF). CPuORF16 represents a conserved upstream opening reading frame relative to major ORF AT5G07840.1	NA	-1.02307	0.294568	0.801996	NO	NO
AT5G63340	NA	NA	-1.02264	0.690962	NA	NO	NO
AT4G20420	NA	NA	-1.02256	0.548962	NA	NO	NO
AT5G06490	NA	NA	-1.02193	0.182999	0.692319	NO	NO
AT4G00467	NA	NA	-1.01825	0.441483	0.88933	NO	NO
AT1G29770	NA	NA	-1.01662	0.592557	0.937906	NO	NO
AT3G56290	NA	NA	-1.01601	0.000714168	0.0322105	NO	NO
AT1G05420	NA	ATOFP12	-1.01486	0.0599464	0.431022	NO	NO
AT1G53543	NA	NA	-1.01385	0.598315	0.940311	NO	NO
AT5G64620	Plant cell wall (CWI) and vacuolar invertases (VI) play important roles in carbohydrate metabolism, stress responses and sugar signaling.	ATC/VIF2	-1.01365	0.000242955	0.0155095	NO	NO
AT2G18660	Encodes PNP-A (Plant Natriuretic Peptide A). PNPs are a class of systemically mobile molecules distantly related to expansins; their biological role has remained elusive. PNP-A contains a signal peptide domain and is secreted into the extracellular space. Co-expression analyses using microarray data suggest that PNP-A may function as a component of plant defence response and SAR in particular, an…	AtPNP-A	-1.01354	0.626764	0.947285	NO	NO
AT2G46820	Encodes the P subunit of Photosystem I. About 25% of the TMP14 pool appeared to be phosphorylated, and this ratio is not affected by light. Contains seven phosphorylation sites on threonine residue and chloroplast targeting signal. Located in the proximity of PSI-L, -H and -O subunits.	CURT1B	-1.01088	0.000303922	0.0183298	NO	NO
AT3G46420	NA	NA	-1.00958	0.772193	NA	NO	NO
AT5G15720	Contains lipase signature motif and GDSL domain.	GLIP7	-1.00958	0.772193	NA	NO	NO
AT5G49750	NA	NA	-1.00958	0.772193	NA	NO	NO
AT5G38540	NA	NA	-1.00913	0.423937	0.882809	NO	NO
AT3G01600	NA	anac044	-1.00868	0.110816	0.55832	NO	NO
AT3G06870	NA	NA	-1.00853	0.357827	0.849312	NO	NO
AT2G24940	NA	AtMAPR2	-1.00745	0.28132	0.790431	YES	YES
AT2G17972	NA	NA	-1.00656	0.182635	0.692147	NO	NO
AT5G59230	NA	NA	-1.00549	0.607245	NA	NO	NO
AT3G51400	NA	NA	-1.00547	0.18897	0.701094	NO	NO
AT5G52970	NA	NA	-1.00212	0.115006	0.568626	NO	NO
AT3G47650	NA	BDS2	-1.00208	0.0677796	0.452162	NO	NO
AT3G53210	NA	UMAMIT6	-1.00109	0.0163766	0.225998	NO	NO
AT2G37660	NA	NA	-0.997957	0.000106036	0.00852687	NO	NO
AT5G24860	encodes a small protein of 12.6 kDa that regulates flowering and is involved in gibberellin signalling pathway. It is expressed in apical meristems immediately after the photoperiodic induction of flowering. Genetic interactions with flowering time and floral organ identity genes suggest that this gene may be involved in modulating the competence to flower. There are two other genes similar to FP…	ATFPF1	-0.997289	0.805299	NA	NO	NO
AT1G14225	NA	NA	-0.997289	0.805299	NA	NO	NO
AT1G78995	NA	NA	-0.997289	0.805299	NA	NO	NO
AT2G17950	Homeobox gene controlling the stem cell pool. Expressed in the stem cell organizing center of meristems. Required to keep the stem cells in an undifferentiated state. Regulation of WUS transcription is a central checkpoint in stem cell control. The size of the WUS expression domain controls the size of the stem cell population through WUS indirectly activating the expression of CLAVATA3 (CLV3) in…	PGA6	-0.997289	0.805299	NA	NO	NO
AT2G45650	sequence suggests this encodes a MADS-box transcription factor	AGL6	-0.997289	0.805299	NA	NO	NO
AT3G15740	NA	NA	-0.997289	0.805299	NA	NO	NO
AT3G48790	NA	NA	-0.997289	0.805299	NA	NO	NO
AT2G35765	NA	NA	-0.997036	0.646381	NA	NO	NO
AT1G10960	NA	ATFD1	-0.995723	0.000142384	0.0104753	NO	NO
AT2G35210	A member of ARF GAP domain (AGD), A thaliana has 15 members, grouped into four classes.	AGD10	-0.994135	7.93267e-06	0.00111959	YES	NO
AT4G11810	NA	PHT5;2	-0.992832	0.173922	0.678381	NO	NO
AT1G51260	ACYL-COA:1-ACYLGLYCEROL-3-PHOSPHATE ACYLTRANSFERASE, PUTATIVE SIMILAR TO ACYL-COA:1-ACYLGLYCEROL-3-PHOSPHATE ACYLTRANSFERASE GI:4583544 FROM [BRASSICA NAPUS]	LPAT3	-0.990634	0.0156895	0.220536	NO	NO
AT1G69730	NA	NA	-0.989146	0.612743	NA	NO	NO
AT4G26850	Encodes a novel protein involved in ascorbate biosynthesis, which was shown to catalyze the transfer of GMP from GDP-galactose to a variety of hexose-1-phosphate acceptors. Recessive mutation has a reduced amount of vitamin C, lower level of non-photochemical quenching, and reduced rate of conversion of violaxanthin to zeaxanthin in high light.	GGP	-0.988428	4.24256e-09	2.00046e-06	NO	NO
AT4G01023	NA	NA	-0.987531	0.504383	NA	NO	NO
AT1G05240	NA	PR9	-0.986894	0.480526	0.905997	NO	NO
AT4G17480	NA	NA	-0.9856	0.0844495	0.498604	NO	NO
AT3G10470	NA	NA	-0.984607	0.0726503	0.468651	NO	NO
AT5G07560	Lipid-binding oleosins, glycine-rich protein.	ATGRP20	-0.984068	0.732882	NA	NO	NO
AT3G47470	Encodes a chlorophyll a/b-binding protein that is more similar to the PSI Cab proteins than the PSII cab proteins. The predicted protein is about 20 amino acids shorter than most known Cab proteins.	CAB4	-0.983552	0.00020446	0.0138173	NO	NO
AT1G33890	NA	IAN3	-0.982282	NA	NA	NO	NO
AT2G16450	NA	NA	-0.982197	0.633905	NA	NO	NO
AT1G48220	NA	NA	-0.981363	0.607415	0.942273	NO	NO
AT2G35260	NA	NA	-0.979793	0.00779344	0.148749	NO	NO
AT3G61550	NA	NA	-0.979686	0.204679	0.715032	NO	NO
AT3G28750	NA	NA	-0.97823	0.0629911	0.438483	NO	NO
AT5G44410	NA	AtBBE27	-0.975531	0.0109361	0.179787	NO	NO
AT5G38310	NA	NA	-0.975065	0.287566	0.796227	NO	NO
AT4G23960	NA	NA	-0.973759	0.617259	NA	NO	NO
AT5G61740	member of ATH subfamily	ABCA10	-0.973544	0.623325	NA	NO	NO
AT2G40100	Lhcb4:3 protein (Lhcb4.3, light harvesting complex of photosystem II	LHCB4.3	-0.973203	0.0931651	0.516817	NO	NO
AT1G73910	Encodes a gene similar to actin-related proteins in other organisms. Member of nuclear ARP family of genes. Component of chromatin remodeling complexes, involved in chromatin-mediated gene regulation.	ARP4A	-0.973121	0.442263	0.889607	NO	NO
AT5G25260	NA	flot2	-0.973117	0.271058	0.781953	NO	NO
AT5G18720	NA	NA	-0.972808	0.565538	NA	NO	NO
AT3G07250	NA	NA	-0.972226	0.65615	0.955954	NO	NO
AT5G45850	NA	NA	-0.972097	0.241186	0.751539	NO	NO
AT1G67740	PsbY precursor (psbY) mRNA. This single nuclear gene is imported into the chloroplasts where it is processed into two integral membrane proteins with identical topology (PsbY-1 and PsbY-2). The protein appears to bind manganese but its role is not well understood.	PSBY	-0.970722	0.00511316	0.116675	NO	NO
AT4G35250	NA	HCF244	-0.968921	0.00963111	0.168624	NO	NO
AT5G61495	NA	NA	-0.967044	0.666244	NA	NO	NO
AT4G20820	NA	AtBBE18	-0.965357	0.132848	0.60897	NO	NO
AT2G43050	NA	ATPMEPCRD	-0.965313	0.000384301	0.0212616	NO	NO
AT3G54340	Floral homeotic gene encoding a MADS domain protein homologous to SRF transcription factors. Specifies petal and stamen identities. Associates with PISTILLATA.	AP3	-0.964905	0.0848969	0.498823	YES	NO
AT5G45950	NA	NA	-0.964094	0.450265	0.893463	NO	NO
AT3G61113	NA	URM12	-0.963321	0.324243	0.826116	NO	NO
AT5G41050	NA	NA	-0.962018	0.139567	0.621106	NO	NO
AT3G53010	NA	NA	-0.961885	0.0183974	0.237557	YES	NO
AT5G17050	The At5g17050 encodes a anthocyanidin 3-O-glucosyltransferase which specifically glucosylates the 3-position of the flavonoid C-ring. Anthocyanidins such as cyanidin and pelargonidin as well as flavonols such as kaempferol and quercetin are accepted substrates.	UGT78D2	-0.960746	4.76687e-06	0.000738046	NO	NO
AT4G23890	NA	CRR31	-0.960095	0.0156821	0.220536	NO	NO
AT2G21530	NA	NA	-0.958099	0.774023	NA	NO	NO
AT1G19720	NA	NA	-0.957888	0.00934365	0.166112	NO	NO
AT2G03360	NA	NA	-0.956003	0.0136364	0.204025	NO	NO
AT1G75030	encodes a PR5-like protein	ATLP-3	-0.954827	0.00797857	0.150895	NO	NO
AT3G47950	mutant has Slight reduction in root and shoot growth; Exaggerated defects in salt stress; Plasma Membrane H+ ATPase	AHA4	-0.95417	0.00077511	0.0336427	NO	NO
AT1G73580	NA	CAR3	-0.953892	0.00242099	0.0730757	NO	NO
AT5G46370	Encodes AtTPK2 (KCO2), a member of the Arabidopsis thaliana K+ channel family of AtTPK/KCO proteins. AtTPK2 is targeted to the vacuolar membrane. May form homomeric ion channels in vivo.	ATKCO2	-0.953358	0.52861	0.922774	NO	NO
AT1G08380	Encodes subunit O of photosystem I.	PSAO	-0.953211	0.0770907	0.480012	NO	NO
AT2G35300	NA	AtLEA4-2	-0.950218	0.261531	0.773958	NO	NO
AT3G16530	Lectin like protein whose expression is induced upon treatment with chitin oligomers.	NA	-0.9501	0.07966	0.486027	NO	NO
AT1G05230	Encodes a homeobox-leucine zipper family protein belonging to the HD-ZIP IV family. Mutants have trichomes that appear glass-like under a dissecting microscope as compared to the wild-type trichomes. The mutations do not affect trichome growth or branch number.	HDG2	-0.947557	0.15309	0.644766	NO	NO
AT2G16018	NA	NA	-0.94719	0.464436	0.900477	NO	NO
AT5G38520	NA	CLD1	-0.946194	0.0100531	0.172065	NO	NO
AT1G06250	NA	NA	-0.944749	0.670462	NA	NO	NO
AT1G74470	Encodes for a multifunctional protein with geranylgeranyl reductase activity shown to catalyze the reduction of prenylated geranylgeranyl-chlorophyll a to phytyl-chlorophyll a (chlorophyll a) and free geranylgeranyl pyrophosphate to phytyl pyrophosphate.	NA	-0.942446	8.67844e-05	0.00744015	NO	NO
AT2G05753	NA	NA	-0.942089	0.390624	0.867824	NO	NO
AT1G61270	NA	NA	-0.941924	0.252462	0.764536	NO	NO
AT3G50440	Encodes a protein shown to have methyl jasmonate esterase activity in vitro. This protein does not act on methyl IAA, MeSA, MeGA4, or MEGA9 in vitro.	ATMES10	-0.94164	0.632063	NA	NO	NO
AT3G55800	Encodes the chloroplast enzyme sedoheptulose-1,7-bisphosphatase (SBPase), involved in the carbon reduction of the Calvin cycle. Increase in SBPase activity in transgenic lines accumulate up to 50% more sucrose and starch than wild-type.	SBPASE	-0.941481	0.241539	0.751539	NO	NO
AT3G43960	NA	NA	-0.941075	0.00273872	0.0790124	NO	NO
AT1G75600	NA	HTR14	-0.940796	0.374004	0.857856	NO	NO
AT1G08270	NA	NA	-0.940618	0.0149808	0.214922	NO	NO
AT5G58250	NA	EMB3143	-0.940589	0.00113535	0.0446829	NO	NO
AT1G70581	NA	NA	-0.940536	0.449776	0.893463	NO	NO
AT4G22940	NA	NA	-0.939888	0.420544	0.882118	NO	NO
AT3G61250	Member of the R2R3 factor gene family.	AtMYB17	-0.938128	0.583986	NA	NO	NO
AT3G59140	member of MRP subfamily	ABCC10	-0.937975	0.000258037	0.016125	NO	NO
AT1G72645	NA	NA	-0.936611	0.590653	0.937695	NO	NO
AT1G52220	NA	CURT1C	-0.93629	0.106997	0.549062	NO	NO
AT3G13640	member of RLI subfamily	ABCE1	-0.935972	0.0252521	0.282125	NO	NO
AT1G55290	encodes a protein whose sequence is similar to oxidoreductase, 2OG-Fe(II) oxygenase	F6'H2	-0.935229	0.000369089	0.0206959	NO	NO
AT1G52000	NA	NA	-0.934631	0.400869	0.87232	NO	NO
AT2G43930	NA	NA	-0.934611	0.679195	NA	NO	NO
AT5G04140	Encodes a gene whose sequence is similar to ferredoxin dependent glutamate synthase (Fd-GOGAT). Expression in leaves is induced by light and sucrose. Proposed to be involved in photorespiration and nitrogen assimilation.	FD-GOGAT	-0.933219	0.0511811	0.401967	NO	NO
AT1G17960	NA	NA	-0.933115	0.00396058	0.099721	NO	NO
AT1G77855	NA	NA	-0.932311	0.0133387	0.201998	NO	NO
AT5G35760	NA	NA	-0.931552	0.103711	0.541716	NO	NO
AT1G30380	Encodes subunit K of photosystem I reaction center.	PSAK	-0.929323	0.0151024	0.215644	NO	NO
AT3G04140	NA	NA	-0.928828	0.00589015	0.127164	NO	NO
AT3G09600	NA	LCL5	-0.928497	0.0319939	0.316839	NO	NO
AT3G21760	Encodes HYR1, a UDP glycosyltransferase (UGT). HYR1 glucosylates hypostatin, an inhibitor of cell expansion in vivo to form a bioactive glucoside.	HYR1	-0.927199	0.308613	0.813983	NO	NO
AT4G37235	NA	CASPL5C1	-0.926773	0.0970542	0.526565	NO	NO
AT1G61230	NA	NA	-0.925442	0.276162	0.787008	NO	NO
AT1G05690	BTB and TAZ domain protein. Acts redunantly with BT1 and BT2 during female gametophyte development. Acts with BT2 during male gametophyte development.	BT3	-0.92542	0.0246085	0.27823	NO	NO
AT3G62910	Isolated in a screen for chloroplast development mutants. Pale green, albino seedlings arrest early in seedling development.	APG3	-0.922883	0.0140913	0.207931	NO	NO
AT4G23170	Induced in response to Salicylic acid.Similar to receptor-like kinase 4 and 5. NPR1, a known positive regulator of the SA signaling pathway is responsible for the SA-dependent induction and constitutive repression of EP1 gene's basal expression.	CRK9	-0.921243	0.265466	0.778792	NO	NO
AT2G04450	Encodes a protein with NADH pyrophosphatase activity. Although this protein was also shown to have ADP-ribose diphosphatase activity in vitro, mutant analyses suggest that NUDX6 is involved in NADH metabolism in vivo.	ATNUDT6	-0.920738	NA	NA	NO	NO
AT2G33790	pollen Ole e 1 allergen protein containing 14.6% proline residues, similar to arabinogalactan protein (Daucus carota) GI:11322245, SP:Q03211 Pistil-specific extensin-like protein precursor (PELP) {Nicotiana tabacum}; contains Pfam profile PF01190: Pollen proteins Ole e I family	AGP30	-0.919378	0.193439	0.7065	NO	YES
AT4G01840	Encodes AtTPK5, a member of the Arabidopsis thaliana K+ channel family of AtTPK/KCO proteins. AtTPK5 is targeted to the vacuolar membrane. May form homomeric ion channels in vivo.	ATKCO5	-0.918232	0.0551749	0.414854	NO	NO
AT1G09650	NA	NA	-0.91782	0.233721	0.743275	NO	NO
AT4G18480	Encodes the CHLI subunit of magnesium chelatase which is required for chlorophyll biosynthesis. All four cysteine residues of the protein form two disulfide bonds (Cys102-Cys193 and Cys354-Cys396) under oxidized conditions but are fully reduced by reduction. It was suggested that the redox state of CHLI is regulated in vivo by the change of the redox environment in the chloroplasts probably via t…	CH-42	-0.91721	6.55226e-05	0.00600259	NO	NO
AT1G69660	NA	NA	-0.914909	0.546947	0.929172	NO	NO
AT5G17960	NA	NA	-0.913042	0.500327	0.913317	NO	NO
AT4G12310	member of CYP706A	CYP706A5	-0.91135	0.0413136	0.360784	NO	NO
AT4G34190	Encodes a stress enhanced protein that localizes to the thylakoid membrane and whose mRNA is upregulated in response to high light intensity. It may be involved in chlorophyll binding.	2021-09-01	-0.910404	0.0115011	0.184944	NO	NO
AT2G34390	aquaporin NIP2.1	NIP2;1	-0.90974	0.399955	0.871357	NO	NO
AT5G14780	Encodes a NAD-dependent formate dehydrogenase.	AtFDH1	-0.909702	9.48258e-11	5.78632e-08	NO	YES
AT5G61590	encodes a member of the ERF (ethylene response factor) subfamily B-3 of ERF/AP2 transcription factor family. The protein contains one AP2 domain. There are 18 members in this subfamily including ATERF-1, ATERF-2, AND ATERF-5.	DEWAX	-0.909217	0.0267615	0.290053	NO	NO
AT1G73680	Encodes an alpha dioxygenase. Recombinant protein catalyzes the conversion of a wide range of fatty acids into 2(R)-hydroperoxy derivatives.	ALPHA	-0.908602	0.000647518	0.0304666	NO	NO
AT2G30520	light inducible root phototropism 2 encoding a signal transducer of the phototropic response in Arabidopsis	RPT2	-0.908256	0.000583015	0.0282612	YES	NO
AT5G11440	Interacts with PAB (poly A binding protein) in yeast two hybrid experiments. Contains PAM2 motif, a PABC interacting domain.	CID5	-0.907196	0.0132266	0.20133	NO	NO
AT1G75590	NA	SAUR52	-0.907108	0.00183086	0.0619948	NO	NO
AT3G19800	NA	DUF177B	-0.90512	0.297913	0.804897	NO	NO
AT5G55350	NA	NA	-0.902426	0.255853	0.767966	NO	NO
AT4G09960	a MADS box transcription factor expressed in the carpel and ovules	AGL11	-0.901515	0.728535	NA	NO	NO
AT2G42975	NA	NA	-0.900835	0.0339672	0.328846	NO	NO
AT3G50980	NA	XERO1	-0.90065	0.313105	0.81655	NO	NO
AT4G13500	NA	NA	-0.900504	0.0335412	0.325939	NO	NO
AT4G37950	NA	NA	-0.900135	0.0414129	0.360784	NO	NO
AT1G75700	NA	HVA22G	-0.899083	0.0690423	0.456537	NO	NO
AT1G55480	Encodes a member of a novel plant protein family containing a PDZ, a K-box, and a TPR motif. mRNA but not protein levels decrease after wounding. ZKT is phosphorylated at Thr and Ser residues after wounding.	ZKT	-0.89872	0.0200615	0.251784	NO	NO
AT5G35870	NA	NA	-0.898631	0.248603	0.760621	NO	NO
AT4G22460	NA	NA	-0.89815	0.0769699	0.479692	NO	NO
AT5G20280	Encodes a protein with putative sucrose-phosphate synthase activity. When the gene was expressed in transgenic tobacco plants, a clear trend for increased SPS activity was noted.	ATSPS1F	-0.897056	1.56365e-06	0.000303187	NO	NO
AT3G02730	NA	ATF1	-0.896206	0.00340403	0.0923443	NO	NO
AT3G21055	Encodes photosystem II 5 kD protein subunit PSII-T. This is a nuclear-encoded gene (PsbTn) which also has a plastid-encoded paralog (PsbTc).	PSBTN	-0.895158	0.0924946	0.515876	NO	NO
AT2G31540	NA	NA	-0.895077	0.0695314	0.458104	NO	NO
AT5G01250	NA	NA	-0.894405	1.28475e-08	5.55308e-06	NO	NO
AT5G43440	encodes a protein whose sequence is similar to ACC oxidase	NA	-0.893624	0.27623	0.787008	NO	NO
AT4G23700	member of Putative Na+/H+ antiporter family	ATCHX17	-0.89343	2.10408e-05	0.00245243	NO	NO
AT1G65060	encodes an isoform of 4-coumarate:CoA ligase (4CL), which is involved in the last step of the general phenylpropanoid pathway. mRNA levels are not induced in response to wounding or to fungal infection by P. parasitica. mRNA is expressed in flowers, to a lesser degree in mature leaves and siliques and marginally in seedling roots and bolting stems of mature plants. The catalytic efficiency was in…	4CL3	-0.89336	0.0627775	0.438483	NO	NO
AT4G16610	NA	NA	-0.893039	0.0108985	0.179587	YES	NO
AT1G47980	NA	NA	-0.892678	0.448963	0.893404	NO	NO
AT1G75460	NA	NA	-0.892403	0.355212	0.847175	NO	NO
AT3G09020	NA	NA	-0.891859	1.49532e-05	0.00186888	NO	NO
AT4G17215	NA	NA	-0.891645	2.84036e-06	0.000487016	NO	NO
AT3G44310	Mutants are resistant to indole-3-acetonitrile (IAN). NIT1 catalyzes the terminal activation step in indole-acetic acid biosynthesis. Predominantly expressed isoform of nitrilase isoenzyme family. Aggregation of NIT1 in cells directly abutting wound sites is one of the earliest events associated with wound and herbicide-induced cell death. The protein undergoes thiolation following treatment with…	ATNIT1	-0.890413	2.23621e-11	1.4059e-08	NO	YES
AT5G28010	NA	NA	-0.889929	0.212096	0.724652	NO	NO
AT5G15581	NA	NA	-0.888428	0.515632	0.919136	NO	NO
AT3G28080	NA	UMAMIT47	-0.888241	0.639348	NA	NO	NO
AT3G27830	50S ribosomal protein L12-A	RPL12	-0.88771	2.25513e-07	6.53802e-05	NO	NO
AT1G25440	NA	BBX15	-0.887598	0.181245	0.690257	NO	NO
AT4G33070	NA	AtPDC1	-0.887376	0.0141055	0.207941	NO	NO
AT3G24340	NA	CHR40	-0.887227	0.0292324	0.30294	NO	NO
AT1G14270	NA	NA	-0.886804	0.00356176	0.0935831	NO	NO
AT2G18300	NA	HBI1	-0.886717	0.228375	0.737793	NO	NO
AT5G44065	NA	NA	-0.88658	0.400579	0.87232	NO	NO
AT2G34010	NA	TIE4	-0.886444	0.372214	0.85756	NO	NO
AT3G50120	NA	NA	-0.884731	0.0616288	0.435939	NO	NO
AT4G15248	NA	BBX30	-0.883684	0.409444	0.87716	NO	NO
AT5G54585	NA	NA	-0.881252	0.322113	0.823516	NO	NO
AT5G15845	NA	NA	-0.880573	0.192068	0.704855	NO	NO
AT1G63450	NA	RHS8	-0.880394	0.000515423	0.0259551	NO	NO
AT2G21960	NA	NA	-0.880045	0.0354133	0.336777	NO	NO
AT3G54890	Encodes a component of the light harvesting complex associated with photosystem I.	LHCA1	-0.879553	0.00513128	0.116675	NO	NO
AT3G20900	NA	NA	-0.879199	0.409649	0.87716	NO	NO
AT3G48850	NA	MPT2	-0.878885	0.0964871	0.525964	NO	NO
AT3G47070	NA	NA	-0.878842	0.215159	0.726431	NO	NO
AT2G37450	NA	UMAMIT13	-0.8785	0.0568933	0.421887	NO	NO
AT4G16410	NA	NA	-0.878149	0.0843703	0.498604	NO	NO
AT1G16440	NA	AGC1-6	-0.877873	0.00890169	0.161861	NO	NO
AT1G29420	NA	SAUR61	-0.877823	0.349469	0.843088	NO	NO
AT5G47450	Tonoplast intrinsic protein, transports ammonium (NH3) and methylammonium across the tonoplast membrane, gene expression shows diurnal regulation and is upregulated by ammonium (NH3).	ATTIP2;3	-0.87762	0.212851	0.724897	NO	YES
AT4G10600	NA	NA	-0.877464	0.731528	NA	NO	NO
AT4G12530	NA	AZI7	-0.876904	0.474491	0.904635	NO	NO
AT1G70430	NA	NA	-0.876783	0.00406961	0.101287	NO	NO
AT3G57770	NA	NA	-0.876715	0.374309	0.857856	NO	NO
AT5G11590	encodes a member of the DREB subfamily A-4 of ERF/AP2 transcription factor family. The protein contains one AP2 domain. There are 17 members in this subfamily including TINY.	TINY2	-0.876694	0.120661	0.582989	NO	NO
AT4G27810	NA	NA	-0.875737	0.063367	0.439691	NO	NO
AT3G47840	NA	NA	-0.875004	0.0540969	0.411579	NO	NO
AT4G34071	NA	NA	-0.874167	0.125601	0.59372	NO	NO
AT2G04020	NA	NA	-0.873139	0.805679	NA	NO	NO
AT3G46530	Confers resistance to the biotrophic oomycete, Peronospora parasitica. Encodes an NBS-LRR type R protein with a putative amino-terminal leucine zipper. Fungal protein ATR13 induces RPP13 gene expression and disease resistance.	RPP13	-0.873139	0.805679	NA	NO	NO
AT5G10040	NA	NA	-0.873139	0.805679	NA	NO	NO
AT1G68330	NA	NA	-0.871946	0.0168328	0.229482	NO	NO
AT3G62760	Encodes glutathione transferase belonging to the phi class of GSTs. Naming convention according to Wagner et al. (2002).	ATGSTF13	-0.871573	0.00536324	0.120274	NO	NO
AT1G14540	NA	PER4	-0.871437	2.15734e-07	6.3984e-05	NO	NO
AT4G16563	NA	NA	-0.870708	5.88094e-05	0.00552089	NO	NO
AT4G28350	NA	LecRK-VII.2	-0.869378	0.023915	0.273552	NO	NO
AT1G03050	NA	PICALM5A	-0.869235	0.768294	NA	NO	NO
AT3G62820	NA	NA	-0.869073	0.741371	NA	NO	NO
AT3G22250	NA	NA	-0.868932	0.202827	0.713835	NO	NO
AT1G43770	NA	NA	-0.868619	0.13728	0.618027	NO	NO
AT5G39530	NA	NA	-0.866565	0.212556	0.724834	NO	NO
AT3G14850	Encodes a member of the TBL (TRICHOME BIREFRINGENCE-LIKE) gene family containing a plant-specific DUF231 (domain of unknown function) domain. TBL gene family has 46 members, two of which (TBR/AT5G06700 and TBL3/AT5G01360) have been shown to be involved in the synthesis and deposition of secondary wall cellulose, presumably by influencing the esterification state of pectic polymers. A nomenclature…	TBL41	-0.866189	0.00123901	0.0471827	NO	NO
AT3G09050	NA	NA	-0.865987	0.0751904	0.473842	NO	NO
AT1G30700	NA	AtBBE8	-0.864498	2.49026e-08	1.03331e-05	NO	NO
AT5G47560	Encodes a tonoplast malate/fumarate transporter.	ATSDAT	-0.863579	0.000121002	0.00936724	NO	NO
AT2G29670	NA	NA	-0.862807	0.00627755	0.132628	NO	NO
AT1G16770	NA	NA	-0.861773	0.736634	NA	NO	NO
AT2G32770	NA	ATPAP13	-0.861502	0.686068	NA	NO	NO
AT1G70450	NA	NA	-0.859889	0.0145713	0.212147	NO	NO
AT2G47400	CP12-1 encodes a small peptide found in the chloroplast stroma. It belongs to the CP12 gene family thought to be involved in the formation of a supramolecular complex with glyceraldehyde-3-phosphate dehydrogenase (GAPDH) and phosphoribulokinase (PRK) embedded in the Calvin cycle.	CP12	-0.859643	0.00724233	0.142558	NO	NO
AT4G35900	bZIP protein required for positive regulation of flowering. Mutants are late flowering. FD interacts with FT to promote flowering.Expressed in the shoot apex in floral anlagen, then declines in floral primordia.	atbzip14	-0.859547	0.0141867	0.208303	NO	NO
AT1G61800	glucose6-Phosphate/phosphate transporter 2	ATGPT2	-0.859288	0.676764	NA	NO	NO
AT4G15670	NA	GRXS7	-0.858874	0.604133	NA	NO	NO
AT1G26890	NA	NA	-0.858749	0.193292	0.706398	NO	NO
AT5G57220	member of CYP81F, involved in glucosinolate metabolism. Mutants had impaired resistance to fungi.	CYP81F2	-0.858216	0.340919	0.838319	NO	NO
AT2G43700	NA	LecRK-V.4	-0.856482	0.00723625	0.142558	NO	NO
AT1G42550	Encodes a plant-specific protein of unknown function that appears to be conserved among angiosperms.	PMI1	-0.85556	0.0203716	0.253371	NO	NO
AT3G01175	NA	NA	-0.855339	0.0212301	0.257695	NO	NO
AT2G34360	NA	NA	-0.855298	0.531362	0.924109	NO	NO
AT4G37760	NA	SQE3	-0.85493	2.35745e-05	0.00267268	NO	NO
AT4G29340	Profilin is a low-molecular weight, actin monomer-binding protein that regulates the organization of actin cytoskeleton in eukaryotes, including higher plants. PRF4 and PRF5 are late pollen-specific and are not detectable in other cell types of the plant body including microspores and root hairs. Immunocytochemical studies at the subcellular level reveal that both the constitutive and pollen-spec…	AtPRF4	-0.854715	0.000227194	0.014747	NO	NO
AT4G13505	NA	NA	-0.852661	1.84332e-05	0.0021979	NO	NO
AT2G13960	NA	NA	-0.852643	0.507004	0.916134	NO	NO
AT1G03445	encodes a serinethreonine protein phosphatase with an N-terminal Kelch-repeat domain, which is nuclear localized and expressed preferentially in elongating cells. Genetic evidence suggest that this gene plays a redundant role (along with other members of the same gene family) in modulating growth in response to brassinosteroid.	BSU1	-0.852326	0.240839	0.751539	NO	NO
AT1G06980	NA	NA	-0.851889	0.104808	0.544174	NO	NO
AT3G07310	NA	NA	-0.851581	0.00737441	0.144201	NO	NO
AT5G57180	Transcription regulator responsible for specific upregulation of the translocon genes atToc33 and atToc75 in leaves. Involved in protein import into chloroplast.	CIA2	-0.851462	0.0691503	0.456898	NO	NO
AT2G17740	NA	VLG	-0.850625	0.376489	0.859539	NO	NO
AT1G27640	Putative role in leaf development. Comparison of SALK_123839C to Columbia under normal growth conditions resulted in a trend toward increased leaf length in the mutant (P=0.13; median 22 for mutant,17 for Columbia) (Ann Stapleton and Delita Pardue, 2009, personal communication).	NA	-0.85011	0.229999	0.739583	NO	NO
AT5G45650	NA	NA	-0.848404	0.00941212	0.166584	NO	NO
AT3G12160	Encodes RABA4D, a member of the Arabidopsis RabA4 subfamily of Rab GTPase proteins. It is transported in exocytic vesicles to the apical tip of pollen tubes where it appears to promote tip growth. Proper localization of RabA4d depends on ROP1, RIC3, and RIC4 activity.	ATRABA4D	-0.84834	0.785755	NA	NO	NO
AT5G64940	Encodes a member of ATH subfamily of ATP-binding cassette (ABC) proteins.	abc1k8	-0.846814	0.00052798	0.0264144	NO	NO
AT2G43580	NA	NA	-0.846667	0.602498	0.941481	NO	NO
AT3G16600	NA	FRG3	-0.846273	0.790527	NA	NO	NO
AT4G22030	NA	NA	-0.846273	0.790527	NA	NO	NO
AT5G27020	NA	NA	-0.846273	0.790527	NA	NO	NO
AT1G15830	NA	NA	-0.845367	0.385139	0.865032	NO	NO
AT2G37670	NA	NA	-0.845085	0.000370447	0.0207161	NO	NO
AT4G25080	Encodes a protein with methyltransferase activity responsible for the methylation of magnesium protoporphyrin IX. Mutants defective in this gene are affected in chlorophyll biosynthesis and show a reduction in the accumulation of a number of major thylakoid-associated proteins including components of PSI (LHCI), PSII (LHCII, D1, CP43) and the cytochrome b6f complex (Cytf). By contrast, no signifi…	CHLM	-0.843543	0.041188	0.360474	NO	NO
AT3G14225	Contains lipase signature motif and GDSL domain.	GLIP4	-0.843344	0.0136692	0.204025	NO	NO
AT4G33666	NA	NA	-0.841162	0.00896146	0.162208	NO	NO
AT5G40990	Component of plant resistance. Contains lipase signature motif and GDSL domain. Directly interferes with the fungal infection process by acting on fungal cell walls through its action as a antimicrobial compound. Critical component for both local and systemic resistance responses in the incompatible interaction with Alternaria brassicicola in the ethylene-dependent pathway.	GLIP1	-0.841019	0.694605	0.964958	NO	NO
AT5G05270	NA	AtCHIL	-0.840789	0.00259079	0.0761555	YES	YES
AT3G15354	Encodes a member of the SPA (suppressor of phyA-105) protein family (SPA1-SPA4). SPA proteins contain an N-terminal serine/threonine kinase-like motif followed by a coiled-coil structure and a C-terminal WD-repeat domain. SPA proteins function redundantly in suppressing photomorphogenesis in dark- and light-grown seedlings. SPA3 (and SPA4) predominantly regulates elongation growth in adult plants.	SPA3	-0.840747	0.000215911	0.0143554	NO	NO
AT2G45660	Controls flowering and is required for CO to promote flowering. It acts downstream of FT. Overexpression of (SOC1) AGL20 suppresses not only the late flowering of plants that have functional FRI and FLC alleles but also the delayed phase transitions during the vegetative stages of development. AGL20/SOC1 acts with AGL24 to promote flowering and inflorescence meristem identity.AGL20 upregulates ex…	AGL20	-0.840633	0.0585099	0.427281	NO	NO
AT5G14000	NA	anac084	-0.84027	1.59295e-06	0.000306008	NO	YES
AT1G09860	Member of a family of proteins related to PUP1, a purine transporter. May be involved in the transport of purine and purine derivatives such as cytokinins, across the plasma membrane.	ATPUP16	-0.83999	0.319269	0.820704	NO	NO
AT1G51080	NA	NA	-0.839098	0.196766	0.709517	NO	NO
AT4G01050	hydroxyproline-rich glycoprotein family protein, contains a rhodanese homology domain. Required for anchoring the FNR flavoenzyme to the thylakoid membranes and sustaining high efficiency photosynthetic linear electron flow.	TROL	-0.838704	3.44616e-05	0.00352204	NO	NO
AT3G26170	putative cytochrome P450	CYP71B19	-0.83771	2.616e-05	0.00288693	NO	NO
AT1G15510	Encodes a pentatricopeptide repeat protein required for chloroplast transcript accD RNA editing and early chloroplast biogenesis.	ATECB2	-0.837677	0.0171697	0.231312	NO	NO
AT3G13710	NA	PRA1.F4	-0.837054	0.59407	0.938357	NO	NO
AT1G73300	NA	scpl2	-0.835835	0.31811	0.820421	NO	NO
AT2G35700	encodes a member of the DREB subfamily A-4 of ERF/AP2 transcription factor family. The protein contains one AP2 domain. There are 17 members in this subfamily including TINY. Thought to be involved in secondary cell wall metabolism.	ATERF38	-0.835586	0.296359	0.802997	NO	NO
AT5G11420	NA	NA	-0.834918	1.40486e-06	0.000277587	NO	NO
AT1G73700	NA	NA	-0.834744	0.532673	0.925014	NO	NO
AT4G21020	NA	NA	-0.834681	0.693919	NA	NO	NO
AT3G10060	NA	NA	-0.83397	0.015219	0.216711	NO	NO
AT1G15180	NA	NA	-0.833822	0.33662	0.835589	NO	NO
AT4G19100	NA	PAM68	-0.831688	0.371885	0.857528	NO	NO
AT1G14280	Encodes phytochrome kinase substrate 2. PKS proteins are critical for hypocotyl phototropism. Forms a complex with Phot1, Phot2 and NPH3.	PKS2	-0.830529	0.0131169	0.200542	YES	YES
AT3G54520	NA	NA	-0.830499	0.381021	0.86215	NO	NO
AT3G14475	NA	NA	-0.83029	0.449941	0.893463	NO	NO
AT5G35790	Encodes a plastidic glucose-6-phosphate dehydrogenase that is sensitive to reduction by DTT and whose mRNA is more prevalent in developing organs but absent in the root.	G6PD1	-0.830218	0.118819	0.578534	NO	NO
AT5G25120	putative cytochrome P450	CYP71B11	-0.829696	0.00230758	0.0709405	NO	NO
AT1G28610	NA	NA	-0.828527	0.0330381	0.323016	NO	NO
AT1G68590	NA	PSRP3/1	-0.827286	0.0281825	0.298549	NO	NO
AT5G25340	NA	NA	-0.826609	0.124784	0.591325	NO	NO
AT1G12100	NA	NA	-0.826106	0.452782	0.894271	NO	NO
AT2G20180	Encodes a novel Myc-related bHLH transcription factor that has transcriptional activation activity in the dark. It is a key negative regulator of phytochrome-mediated seed germination and acts by inhibiting chlorophyll biosynthesis, light-mediated suppression of hypocotyl elongation and far-red light-mediated suppression of seed germination, and promoting negative gravitropism in hypocotyls. Ligh…	PIF1	-0.825989	0.351725	0.84399	NO	NO
AT1G16230	NA	NA	-0.825887	0.231726	0.742032	NO	NO
AT5G53580	NA	AtPLR1	-0.82557	0.0015583	0.0551378	NO	NO
AT1G49405	NA	CASPL5C3	-0.825427	0.496505	0.911919	NO	NO
AT5G18670	putative beta-amylase BMY3 (BMY3)	BAM9	-0.825299	0.00971748	0.169277	NO	NO
AT3G15700	NA	NA	-0.823882	0.0983611	0.529498	NO	NO
AT1G54500	NA	NA	-0.823755	0.00829796	0.154679	NO	NO
AT4G32342	NA	NA	-0.822044	0.695456	NA	NO	NO
AT1G22490	NA	bHLH094	-0.821571	0.0503613	0.398572	NO	NO
AT3G55710	NA	NA	-0.820336	0.506165	0.916033	NO	NO
AT1G21326	NA	NA	-0.81999	0.641706	NA	NO	NO
AT2G46420	NA	NA	-0.819508	0.000936453	0.0387024	NO	NO
AT2G19770	Encodes profilin 5, originally named profilin 4 (PRO4/PFN4). Low-molecular weight, actin monomer-binding protein that regulates the organization of actin cytoskeleton. Pollen-specific plant profilin present predominantly in mature pollen and growing pollen tubes.	PRF5	-0.819135	0.779157	NA	NO	NO
AT2G38920	NA	NA	-0.81901	0.233117	0.742474	NO	NO
AT3G52480	NA	NA	-0.818255	0.00661932	0.13692	NO	NO
AT2G26560	Encodes a lipid acyl hydrolase with wide substrate specificity that accumulates upon infection by fungal and bacterial pathogens. Protein is localized in the cytoplasm in healthy leaves, and in membranes in infected cells. Plays a role in cell death and differentially affects the accumulation of oxylipins. Contributes to resistance to virus.	PLA	-0.81804	0.374377	0.857856	NO	NO
AT3G16140	Encodes subunit H of photosystem I reaction center subunit VI.	PSAH-1	-0.817414	0.00847203	0.156657	NO	NO
AT4G23271	NA	NA	-0.817192	0.621921	NA	NO	NO
AT4G27740	NA	NA	-0.816776	0.000834824	0.0354194	NO	NO
AT5G08480	NA	NA	-0.81656	0.0849684	0.498823	NO	NO
AT5G13880	NA	NA	-0.814982	0.0297947	0.304988	NO	NO
AT1G73660	Encodes a protein with similarity to MAPKKKs. May function as a negative regulator of salt tolerance.	SIS8	-0.814251	0.000408534	0.0221881	NO	NO
AT5G60335	NA	mtHD	-0.814141	0.418336	0.880692	NO	NO
AT4G00305	NA	NA	-0.813846	0.206116	0.716288	NO	YES
AT5G46090	NA	DMP6	-0.812829	0.00642991	0.134556	NO	NO
AT3G26710	NA	CCB1	-0.812394	0.0336181	0.326389	NO	NO
AT2G42340	NA	NA	-0.811995	0.477089	0.904635	NO	NO
AT3G60647	NA	NA	-0.811747	0.609173	0.942895	NO	NO
AT1G67260	Encodes protein with TCP (TB1,CYC,PCF) domain which is likely to be involved in DNA binding and protein-protein interactions. Based on genome analysis, there is a 9-member gene family that possesses this domain in Arabidopsis. Orthologue of Antirrhinum gene CYCLOIDEA.	TCP1	-0.811613	0.729664	NA	NO	NO
AT1G03870	fasciclin-like arabinogalactan-protein 9 (Fla9)	FLA9	-0.811546	0.00035785	0.0203965	YES	YES
AT2G41190	NA	NA	-0.810134	0.0454002	0.376316	NO	NO
AT3G51171	NA	NA	-0.81005	0.245838	0.756959	NO	NO
AT1G51035	NA	NA	-0.809913	0.1283	0.599784	NO	NO
AT1G78030	NA	NA	-0.80978	0.820977	NA	NO	NO
AT1G02450	NIMIN1 modulates PR gene expression according the following model: NPR1 forms a ternary complex with NIMIN1 and TGA factors upon SAR induction that binds to a positive regulatory cis-element of the PR-1 promoter, termed LS7. This leads to PR-1 gene induction. NIMIN1 decreases transcriptional activation, possibly through its EAR motif, which results in fine-tuning of PR-1 gene expression.	NIMIN-1	-0.809354	0.385565	0.865296	NO	NO
AT1G75920	NA	NA	-0.808921	0.0227101	0.267404	NO	NO
AT5G59390	NA	NA	-0.808146	0.693677	NA	NO	NO
AT3G63540	Conceptual translation of this open reading frame gave the sequence of a 229-residue hypothetical protein that contains the same sequence as the mature A. thaliana chloroplast luminal 19-kDa protein linked to a putative signal sequence.	NA	-0.807531	0.0682599	0.454489	NO	NO
AT1G64320	NA	NA	-0.805481	0.154421	0.64775	NO	NO
AT2G35742	NA	NA	-0.804656	0.0741732	0.472571	NO	NO
AT5G37050	NA	NA	-0.804566	0.329816	0.830974	NO	NO
AT1G33102	NA	NA	-0.804224	0.0889107	0.506211	NO	NO
AT1G50900	NA	GDC1	-0.804201	0.00513445	0.116675	NO	NO
AT2G29600	NA	NA	-0.803548	0.583607	0.937262	NO	NO
AT3G51410	NA	NA	-0.803215	0.442936	0.889991	NO	NO
AT4G33660	NA	AthCYSTM11	-0.80212	0.118967	0.578848	NO	NO
AT3G23440	NA	EDA6	-0.800179	0.462042	0.898994	NO	NO
AT1G76610	NA	NA	-0.799704	0.601542	0.941143	NO	NO
AT1G07795	NA	NA	-0.799411	0.06223	0.437508	NO	NO
AT2G25150	NA	NA	-0.799406	0.242464	0.752935	NO	NO
AT4G27480	NA	NA	-0.798695	0.00490246	0.114008	NO	NO
AT4G13245	NA	NA	-0.798478	0.699728	NA	NO	NO
AT1G23740	NA	AOR	-0.797551	0.264647	0.777599	NO	NO
AT3G10520	class 2 non-symbiotic hemoglobin	AHB2	-0.79693	0.0100958	0.172065	NO	NO
AT3G13061	NA	NA	-0.796669	0.0422031	0.363616	NO	NO
AT2G28440	NA	NA	-0.795681	0.0381754	0.34891	NO	NO
AT3G59510	NA	NA	-0.794866	0.661977	0.957355	NO	NO
AT5G44680	NA	NA	-0.793905	0.175366	0.680357	NO	NO
AT1G02640	encodes a protein similar to a beta-xylosidase located in the extracellular matrix. This is a member of glycosyl hydrolase family 3 and has six other closely related members.	ATBXL2	-0.79387	0.0226959	0.267389	YES	YES
AT1G75100	Contains a J-domain at the C-terminus which is similar to the J-domain of auxilin, a clathrin-uncoating factor in cow, yeast and worm. Arabidopsis contains 6 other proteins similar to auxilin. Expressed in leaves and stems, but not in roots. Localized in the cytoplasm. Required for the chloroplast accumulation response, but not for the avoidance response. No molecular function known.	AUXILIN-LIKE6	-0.793711	0.00838055	0.15552	NO	NO
AT1G47128	cysteine proteinase precursor-like protein/ dehydration stress-responsive gene (RD21)	RD21	-0.793667	9.88486e-06	0.0013317	NO	NO
AT2G33180	NA	NA	-0.793038	0.0534644	0.410976	NO	NO
AT5G01550	Encodes LecRKA4.2, a member of the lectin receptor kinase subfamily A4 (LecRKA4.1 At5g01540; LecRKA4.2 At5g01550; LecRKA4.3 At5g01560). Together with other members of the subfamily, functions redundantly in the negative regulation of ABA response in seed germination.	LecRK-VI.3	-0.792626	0.000164831	0.0119974	NO	NO
AT2G29740	NA	UGT71C2	-0.792494	0.000200427	0.0136687	NO	NO
AT3G48240	NA	NA	-0.791097	0.0263517	0.288312	NO	NO
[truncated: 27,300 more rows]

## Sheet: (c)_8h_140mM-NaCl_vs_mock
Differentially experssed genes in Ler and della5x (gai-t6 rga-t2 rgl1-1 rgl2-1 rgl3-4), gai and ga4 treated for 8h with 140mM NaCl or mock.
[truncated: 28,776 more rows]

[truncated: 1 more sheets: (d)_8h_mutant_vs_wildtype]
